# Supplementary material for: High-dose maternal folic acid supplementation before conception impairs reversal learning in offspring mice
Source: Sci Rep. 2017 Jun 8;7:3098. doi: 10.1038/s41598-017-03158-1 (PMC5465191; doi:10.1038/s41598-017-03158-1)
Supplement: Supplementary file 2 — Dataset 1 [file 41598_2017_3158_MOESM2_ESM.xls]

## Sheet: Supplement 1
ENSEMBL	GENENAME	SYMBOL	ENTREZID	baseMean	log2FoldChange	lfcSE	stat	pvalue	padj
ENSMUSG00000083863	NA	NA	NA	71.2734	0.488044	0.056248	8.67666	4.07568e-18	8.60376e-14
ENSMUSG00000081896	NA	NA	NA	20.1176	0.353805	0.0414241	8.54104	1.3302e-17	1.40402e-13
ENSMUSG00000084289	NA	NA	NA	175.221	0.317269	0.0584646	5.42668	5.74133e-08	0.000403999
ENSMUSG00000057990	NA	NA	NA	7.39472	0.140377	0.0292304	4.80244	1.56745e-06	0.00827221
ENSMUSG00000083391	NA	NA	NA	9.0563	0.150488	0.0324871	4.63224	3.61722e-06	0.0152719
ENSMUSG00000081164	NA	NA	NA	7.2258	0.132908	0.0295441	4.49862	6.83955e-06	0.0224775
ENSMUSG00000063129	aldolase 1 A, retrogene 2	Aldoart2	79459	22.4514	0.196374	0.0440716	4.4558	8.35818e-06	0.0224775
ENSMUSG00000069236	NA	NA	NA	12.4554	0.162689	0.0365452	4.45173	8.51823e-06	0.0224775
ENSMUSG00000078592	NA	NA	NA	5.75818	0.0954783	0.0219975	4.34042	1.4221e-05	0.0333561
ENSMUSG00000094852	NA	NA	NA	8.22663	0.130803	0.0310057	4.21868	2.45737e-05	0.0479083
ENSMUSG00000083219	NA	NA	NA	13.9501	0.158353	0.0376158	4.20973	2.55675e-05	0.0479083
ENSMUSG00000097480	NA	NA	NA	5.66405	0.108404	0.0258385	4.19545	2.72335e-05	0.0479083
ENSMUSG00000082454	NA	NA	NA	408.108	0.226359	0.0560147	4.04107	5.32078e-05	0.0864013
ENSMUSG00000081920	NA	NA	NA	5.87847	0.100836	0.0253005	3.98554	6.73273e-05	0.0959122
ENSMUSG00000082185	NA	NA	NA	18.9815	0.16364	0.0410882	3.98265	6.81517e-05	0.0959122
ENSMUSG00000083679	NA	NA	NA	163.754	0.229375	0.0587562	3.90384	9.46772e-05	0.124915
ENSMUSG00000083280	NA	NA	NA	5.34741	0.100311	0.0258571	3.87944	0.000104695	0.130007
ENSMUSG00000082100	NA	NA	NA	318.968	0.215029	0.0557209	3.85904	0.000113835	0.133504
ENSMUSG00000091831	NA	NA	NA	50.9891	0.211713	0.0554953	3.81498	0.000136194	0.151319
ENSMUSG00000078370	NA	NA	NA	12.0193	0.132954	0.0354329	3.75228	0.000175231	0.171824
ENSMUSG00000083245	NA	NA	NA	12.0631	0.127331	0.0339831	3.74689	0.00017904	0.171824
ENSMUSG00000021390	osteoglycin	Ogn	18295	229.668	0.204959	0.0547018	3.74685	0.000179068	0.171824
ENSMUSG00000097833	NA	NA	NA	9.22345	0.118781	0.0325765	3.64621	0.000266137	0.244267
ENSMUSG00000084183	NA	NA	NA	18.8656	0.151208	0.0419018	3.60862	0.000307829	0.270761
ENSMUSG00000080914	NA	NA	NA	9.46279	0.114726	0.032219	3.56082	0.000369693	0.312169
ENSMUSG00000081614	NA	NA	NA	4.79942	0.0744919	0.0210511	3.53862	0.000402219	0.317843
ENSMUSG00000082186	NA	NA	NA	13.1282	0.129342	0.0365804	3.53581	0.000406526	0.317843
ENSMUSG00000083439	NA	NA	NA	1.74985	0.0509767	0.0145013	3.51533	0.000439215	0.331137
ENSMUSG00000080711	NA	NA	NA	1.74086	0.0499842	0.0143637	3.47989	0.000501617	0.365142
ENSMUSG00000097041	NA	NA	NA	25.3927	0.160245	0.0461925	3.46907	0.000522273	0.367506
ENSMUSG00000081892	NA	NA	NA	8.30003	0.10445	0.0302963	3.4476	0.0005656	0.373303
ENSMUSG00000083022	NA	NA	NA	3.62175	0.0673437	0.0195343	3.44746	0.000565879	0.373303
ENSMUSG00000059412	FXYD domain-containing ion transport regulator 2	Fxyd2	11936	105.618	-0.197779	0.0577678	-3.42369	0.000617768	0.395185
ENSMUSG00000083820	NA	NA	NA	21.4681	0.143568	0.0435432	3.29714	0.000976749	0.591056
ENSMUSG00000081034	NA	NA	NA	5.54847	0.0808769	0.0245363	3.29622	0.000979961	0.591056
ENSMUSG00000084203	NA	NA	NA	8.19759	0.103679	0.0316094	3.28001	0.00103804	0.592302
ENSMUSG00000057666	glyceraldehyde-3-phosphate dehydrogenase	Gapdh	14433	1003.52	-0.141277	0.0430724	-3.27998	0.00103814	0.592302
ENSMUSG00000063931	peptidase D	Pepd	18624	652.641	-0.162167	0.050285	-3.22496	0.00125988	0.666926
ENSMUSG00000081227	NA	NA	NA	74.4243	0.180948	0.0561151	3.22458	0.00126156	0.666926
ENSMUSG00000082164	NA	NA	NA	4.63372	0.0754935	0.0234154	3.22409	0.00126372	0.666926
ENSMUSG00000083260	NA	NA	NA	5.55217	0.082307	0.0256735	3.20591	0.00134635	0.68394
ENSMUSG00000078162	NA	NA	NA	3.10556	0.0608592	0.0190016	3.20285	0.00136075	0.68394
ENSMUSG00000067224	NA	NA	NA	11.2002	0.107907	0.03394	3.17935	0.00147604	0.714523
ENSMUSG00000082051	NA	NA	NA	5.58812	0.0857505	0.0269931	3.17676	0.0014893	0.714523
ENSMUSG00000081073	NA	NA	NA	2.69232	0.0576271	0.0183649	3.1379	0.00170163	0.798256
ENSMUSG00000083864	NA	NA	NA	12.5545	0.115834	0.0372589	3.10888	0.00187798	0.861829
ENSMUSG00000082939	NA	NA	NA	3.04256	0.0598736	0.0193888	3.08806	0.00201469	0.904896
ENSMUSG00000082145	NA	NA	NA	29.65	0.148061	0.0480981	3.0783	0.00208182	0.90806
ENSMUSG00000082743	NA	NA	NA	22.5364	0.133238	0.043335	3.07461	0.00210776	0.90806
ENSMUSG00000083563	NA	NA	NA	127.637	0.179083	0.0586935	3.05115	0.00227965	0.952693
ENSMUSG00000026602	nephrosis 2, podocin	Nphs2	170484	6.99822	0.0629762	0.0206596	3.04827	0.00230163	0.952693
ENSMUSG00000026604	protein tyrosine phosphatase, non-receptor type 14	Ptpn14	19250	423.426	0.172989	0.0570381	3.03286	0.00242245	0.98342
ENSMUSG00000079297	NA	NA	NA	117.192	0.176818	0.0585897	3.0179	0.00254536	0.999838
ENSMUSG00000082120	NA	NA	NA	32.3816	0.143568	0.048564	2.95627	0.00311387	0.999838
ENSMUSG00000081138	NA	NA	NA	10.7738	0.10176	0.0344529	2.95359	0.00314102	0.999838
ENSMUSG00000027160	coiled-coil domain containing 34	Ccdc34	68201	298.98	0.155643	0.0529081	2.94176	0.00326357	0.999838
ENSMUSG00000048368	osteomodulin	Omd	27047	11.7847	0.0728632	0.0247924	2.93893	0.00329344	0.999838
ENSMUSG00000010122	solute carrier family 47, member 1	Slc47a1	67473	17.864	0.0574456	0.0196032	2.93042	0.00338506	0.999838
ENSMUSG00000089748	NA	NA	NA	4.02693	0.067646	0.0230894	2.92974	0.00339243	0.999838
ENSMUSG00000081584	NA	NA	NA	3.76326	0.0600762	0.0205085	2.92933	0.00339695	0.999838
ENSMUSG00000081399	NA	NA	NA	8.65296	0.0945174	0.032397	2.91747	0.00352879	0.999838
ENSMUSG00000027978	protease, serine 12 neurotrypsin (motopsin)	Prss12	19142	369.707	-0.169299	0.058198	-2.90901	0.00362573	0.999838
ENSMUSG00000045128	ribosomal protein L18A	Rpl18a	76808	488.167	-0.15611	0.0539235	-2.89502	0.00379132	0.999838
ENSMUSG00000038910	phospholipase C-like 2	Plcl2	224860	1431.68	-0.115166	0.0398323	-2.89127	0.00383693	0.999838
ENSMUSG00000029094	actin filament associated protein 1	Afap1	70292	392.638	0.153282	0.0530794	2.88779	0.00387963	0.999838
ENSMUSG00000028434	erythrocyte protein band 4.1-like 4b	Epb4.1l4b	54357	862.738	0.138375	0.0480498	2.87983	0.00397889	0.999838
ENSMUSG00000081877	NA	NA	NA	1.51589	0.0397509	0.0138417	2.87183	0.00408099	0.999838
ENSMUSG00000083696	NA	NA	NA	11.9478	0.101534	0.0354215	2.86646	0.00415089	0.999838
ENSMUSG00000052837	jun B proto-oncogene	Junb	16477	494.55	-0.167951	0.0587861	-2.85699	0.00427674	0.999838
ENSMUSG00000082536	NA	NA	NA	545.131	0.135055	0.0473032	2.8551	0.00430237	0.999838
ENSMUSG00000022960	downstream neighbor of SON	Donson	60364	385.495	0.146941	0.0514842	2.8541	0.00431587	0.999838
ENSMUSG00000006014	proteoglycan 4 (megakaryocyte stimulating factor, articular superficial zone protein)	Prg4	96875	32.3244	0.0627732	0.0220275	2.84977	0.00437511	0.999838
ENSMUSG00000055538	zinc finger, CCHC domain containing 24	Zcchc24	71918	1836.14	0.111081	0.0390129	2.84728	0.00440939	0.999838
ENSMUSG00000019737	spectrin repeat containing, nuclear envelope family member 4	Syne4	233066	77.9547	0.161447	0.056774	2.84369	0.0044595	0.999838
ENSMUSG00000059343	aldolase 1 A, retrogene 1	Aldoart1	353204	147.648	0.164465	0.0578962	2.84069	0.00450166	0.999838
ENSMUSG00000082816	NA	NA	NA	16.5483	0.11762	0.0414778	2.83573	0.00457217	0.999838
ENSMUSG00000061024	RRS1 ribosome biogenesis regulator homolog (S. cerevisiae)	Rrs1	59014	310.558	-0.154795	0.0545934	-2.83542	0.00457649	0.999838
ENSMUSG00000071750	NA	NA	NA	9.76365	0.092589	0.0327338	2.82854	0.00467602	0.999838
ENSMUSG00000058809	NA	NA	NA	127.795	0.165323	0.0585849	2.82194	0.0047734	0.999838
ENSMUSG00000085812	NA	NA	NA	3.1802	0.0565831	0.0200833	2.81742	0.00484105	0.999838
ENSMUSG00000082076	NA	NA	NA	3.71299	0.0593544	0.0211374	2.80803	0.00498463	0.999838
ENSMUSG00000082852	NA	NA	NA	1.82657	0.04303	0.0153453	2.80412	0.00504536	0.999838
ENSMUSG00000081553	NA	NA	NA	11.2872	0.093809	0.0335451	2.79651	0.00516581	0.999838
ENSMUSG00000097245	NA	NA	NA	382.089	0.142423	0.051058	2.78945	0.00527981	0.999838
ENSMUSG00000094638	NA	NA	NA	8.78303	0.0864961	0.0310097	2.78932	0.00528189	0.999838
ENSMUSG00000031596	solute carrier family 7 (cationic amino acid transporter, y+ system), member 2	Slc7a2	11988	841.766	0.151506	0.0543569	2.78724	0.00531591	0.999838
ENSMUSG00000083569	NA	NA	NA	1.66861	0.0381582	0.0137157	2.78209	0.005401	0.999838
ENSMUSG00000069255	dual specificity phosphatase 22	Dusp22	105352	261.59	0.156418	0.0562448	2.78102	0.0054188	0.999838
ENSMUSG00000073647	NA	NA	NA	101.562	0.151541	0.054544	2.77832	0.00546411	0.999838
ENSMUSG00000083159	NA	NA	NA	3.81893	0.0562337	0.0202559	2.77616	0.00550043	0.999838
ENSMUSG00000044751	NA	NA	NA	95.3929	0.159023	0.0575135	2.76497	0.00569285	0.999838
ENSMUSG00000028670	lysophospholipase 2	Lypla2	26394	1172.19	-0.14356	0.0520429	-2.75849	0.00580689	0.999838
ENSMUSG00000081086	NA	NA	NA	2.32864	0.0486536	0.0177101	2.74723	0.00601005	0.999838
ENSMUSG00000081845	NA	NA	NA	2.27214	0.0449149	0.0163794	2.74216	0.00610367	0.999838
ENSMUSG00000031583	Werner syndrome homolog (human)	Wrn	22427	340.546	0.149733	0.0547043	2.73713	0.00619776	0.999838
ENSMUSG00000070420	zinc finger and SCAN domain containing 25	Zscan25	666311	260.232	-0.149537	0.0547259	-2.73247	0.00628617	0.999838
ENSMUSG00000040451	sphingomyelin synthase 1	Sgms1	208449	988.831	0.130791	0.0481117	2.71848	0.0065582	0.999838
ENSMUSG00000097935	NA	NA	NA	5.46746	0.0601542	0.0221501	2.71575	0.00661258	0.999838
ENSMUSG00000036430	tubulin-specific chaperone C	Tbcc	72726	244.65	-0.159517	0.0587398	-2.71565	0.00661456	0.999838
ENSMUSG00000083994	NA	NA	NA	5.80996	0.0731313	0.0269357	2.71504	0.00662685	0.999838
ENSMUSG00000002266	zinc finger, imprinted 1	Zim1	22776	82.5801	0.143034	0.0526847	2.7149	0.00662964	0.999838
ENSMUSG00000042453	reelin	Reln	19699	1994.35	0.143653	0.0531145	2.70459	0.00683887	0.999838
ENSMUSG00000092230	NA	NA	NA	2.29008	0.0463277	0.0171383	2.70316	0.00686836	0.999838
ENSMUSG00000054003	tudor domain containing 9	Tdrd9	74691	4.76975	0.0625768	0.0233148	2.684	0.0072748	0.999838
ENSMUSG00000041075	frizzled homolog 7 (Drosophila)	Fzd7	14369	231.55	0.152157	0.056743	2.68151	0.00732911	0.999838
ENSMUSG00000081390	NA	NA	NA	11.9	0.0983234	0.0367348	2.67657	0.00743796	0.999838
ENSMUSG00000024812	tight junction protein 2	Tjp2	21873	780.781	0.154645	0.0577802	2.67644	0.00744089	0.999838
ENSMUSG00000097711	glyceraldehyde-3-phosphate dehydrogenase pseudogene	Gm5523	433273	11.8529	0.0899218	0.0336045	2.67589	0.00745318	0.999838
ENSMUSG00000025402	Ngfi-A binding protein 2	Nab2	17937	602.924	-0.142244	0.0532367	-2.67192	0.00754185	0.999838
ENSMUSG00000023020	cytochrome c oxidase assembly protein 14	Cox14	66379	776.145	-0.142263	0.0532492	-2.67165	0.00754801	0.999838
ENSMUSG00000084413	NA	NA	NA	14.3763	0.0993127	0.0372747	2.66435	0.00771378	0.999838
ENSMUSG00000048373	fibroblast growth factor binding protein 1	Fgfbp1	14181	8.56627	0.0586306	0.022027	2.66177	0.00777321	0.999838
ENSMUSG00000081974	NA	NA	NA	13.2242	0.0890574	0.0335052	2.65802	0.0078602	0.999838
ENSMUSG00000097388	NA	NA	NA	9.06012	0.0840665	0.0316549	2.65571	0.00791409	0.999838
ENSMUSG00000071073	leucine rich repeat containing 73	Lrrc73	224813	515.109	-0.150445	0.0567588	-2.65059	0.00803505	0.999838
ENSMUSG00000044268	NA	NA	NA	78.4788	0.152319	0.0575619	2.64618	0.00814058	0.999838
ENSMUSG00000081641	NA	NA	NA	6.58721	0.0656399	0.0249677	2.629	0.00856376	0.999838
ENSMUSG00000024134	sine oculis-related homeobox 2	Six2	20472	1.78927	0.0327788	0.0124958	2.62318	0.00871131	0.999838
ENSMUSG00000054667	insulin receptor substrate 4	Irs4	16370	15.1629	0.0830018	0.0316431	2.62306	0.00871427	0.999838
ENSMUSG00000056904	NA	NA	NA	11.2129	0.0923499	0.0352276	2.62152	0.00875374	0.999838
ENSMUSG00000068706	NA	NA	NA	199.3	0.151829	0.0579307	2.62087	0.00877054	0.999838
ENSMUSG00000049103	chemokine (C-C motif) receptor 2	Ccr2	12772	5.80079	0.0583701	0.0222791	2.61995	0.00879422	0.999838
ENSMUSG00000047905	NA	NA	NA	73.5827	0.147376	0.0563213	2.6167	0.00887835	0.999838
ENSMUSG00000090841	myosin, light polypeptide 6, alkali, smooth muscle and non-muscle	Myl6	17904	1217.22	-0.12517	0.0478502	-2.61588	0.00889978	0.999838
ENSMUSG00000059775	ribosomal protein S26	Rps26	27370	16.4289	-0.10525	0.0402806	-2.61292	0.00897713	0.999838
ENSMUSG00000053801	glutamate-rich WD repeat containing 1	Grwd1	101612	370.031	-0.139099	0.0532698	-2.61123	0.00902183	0.999838
ENSMUSG00000082332	NA	NA	NA	3.47576	0.0515087	0.019737	2.60976	0.00906059	0.999838
ENSMUSG00000025255	zinc finger homeodomain 4	Zfhx4	80892	442.434	0.151986	0.0582513	2.60915	0.00907683	0.999838
ENSMUSG00000081043	NA	NA	NA	3.82271	0.0568779	0.021894	2.59787	0.00938041	0.999838
ENSMUSG00000025508	ribosomal protein, large P2	Rplp2	67186	557.816	-0.135879	0.0524011	-2.59306	0.00951254	0.999838
ENSMUSG00000083729	NA	NA	NA	0.886799	0.0278419	0.0107656	2.58619	0.00970426	0.999838
ENSMUSG00000022664	solute carrier family 35, member A5	Slc35a5	74102	939.036	0.117581	0.0454718	2.5858	0.00971531	0.999838
ENSMUSG00000091825	NA	NA	NA	67.5443	0.142845	0.0553521	2.58066	0.0098611	0.999838
ENSMUSG00000019899	laminin, alpha 2	Lama2	16773	380.839	0.135995	0.0528005	2.57564	0.0100054	0.999838
ENSMUSG00000033373	farnesyltransferase, CAAX box, beta	Fntb	110606	577.587	-0.131426	0.0510639	-2.57376	0.01006	0.999838
ENSMUSG00000042258	ISL1 transcription factor, LIM/homeodomain	Isl1	16392	1.33596	0.0304943	0.0118528	2.57275	0.0100894	0.999838
ENSMUSG00000081226	NA	NA	NA	4.75104	0.0617559	0.0240158	2.57147	0.0101267	0.999838
ENSMUSG00000082872	NA	NA	NA	39.1981	0.133216	0.0519702	2.56331	0.010368	0.999838
ENSMUSG00000097207	RIKEN cDNA 6030443J06 gene	6030443J06Rik	320719	46.5687	0.130128	0.0508264	2.56024	0.01046	0.999838
ENSMUSG00000047557	latexin	Lxn	17035	835.743	-0.116772	0.0456385	-2.55864	0.0105084	0.999838
ENSMUSG00000095847	NA	NA	NA	2.28593	0.041008	0.0160371	2.55708	0.0105555	0.999838
ENSMUSG00000085246	NA	NA	NA	10.2398	0.0831129	0.0325581	2.55276	0.0106874	0.999838
ENSMUSG00000081673	NA	NA	NA	1.35021	0.0321872	0.0126101	2.5525	0.0106954	0.999838
ENSMUSG00000022972	RIKEN cDNA 1110004E09 gene	1110004E09Rik	68001	482.145	-0.14185	0.0556844	-2.5474	0.0108529	0.999838
ENSMUSG00000083741	NA	NA	NA	0.822752	0.0269484	0.0105828	2.54643	0.010883	0.999838
ENSMUSG00000022177	HAUS augmin-like complex, subunit 4	Haus4	219072	73.1038	-0.14429	0.0567208	-2.54386	0.0109636	0.999838
ENSMUSG00000046603	T cell activation inhibitor, mitochondrial	Tcaim	382117	605.854	0.117635	0.0463555	2.53768	0.0111591	0.999838
ENSMUSG00000073616	myeloma overexpressed 2	Myeov2	66915	1165.71	-0.125897	0.0496139	-2.53753	0.0111637	0.999838
ENSMUSG00000084094	NA	NA	NA	30.1657	0.116432	0.0458841	2.53753	0.0111638	0.999838
ENSMUSG00000008855	histone deacetylase 5	Hdac5	15184	2949.38	-0.131902	0.0520801	-2.53267	0.0113198	0.999838
ENSMUSG00000021379	inhibitor of DNA binding 4	Id4	15904	759.729	0.125164	0.0494625	2.53049	0.0113902	0.999838
ENSMUSG00000058073	NA	NA	NA	5.03189	0.0626516	0.0248356	2.52266	0.0116471	0.999838
ENSMUSG00000030287	inositol 1,4,5-triphosphate receptor 2	Itpr2	16439	633.43	0.136084	0.0540017	2.52	0.0117356	0.999838
ENSMUSG00000062209	v-erb-a erythroblastic leukemia viral oncogene homolog 4 (avian)	Erbb4	13869	2344.14	0.142081	0.0565844	2.51097	0.0120401	0.999838
ENSMUSG00000081643	NA	NA	NA	7.42464	0.068504	0.0273623	2.50359	0.012294	0.999838
ENSMUSG00000051502	UFM1-specific peptidase 1	Ufsp1	70240	112.34	-0.146875	0.058706	-2.50187	0.012354	0.999838
ENSMUSG00000097854	NA	NA	NA	2.95174	0.0488137	0.0195349	2.49879	0.0124618	0.999838
ENSMUSG00000044894	ubiquinol-cytochrome c reductase, complex III subunit VII	Uqcrq	22272	955.59	-0.145762	0.0584072	-2.49561	0.012574	0.999838
ENSMUSG00000003752	inositol 1,4,5-trisphosphate 3-kinase C	Itpkc	233011	248.827	-0.138136	0.0553906	-2.49385	0.0126366	0.999838
ENSMUSG00000027523	GNAS (guanine nucleotide binding protein, alpha stimulating) complex locus	Gnas	14683	4224.17	-0.0928063	0.0372234	-2.49323	0.0126588	0.999838
ENSMUSG00000083860	NA	NA	NA	3.81473	0.0539411	0.0216438	2.49222	0.0126947	0.999838
ENSMUSG00000026674	discoidin domain receptor family, member 2	Ddr2	18214	262.227	0.145912	0.0585479	2.49219	0.0126959	0.999838
ENSMUSG00000068739	seryl-aminoacyl-tRNA synthetase	Sars	20226	3532.91	-0.0880194	0.0353588	-2.48932	0.0127987	0.999838
ENSMUSG00000029633	NA	NA	NA	64.1128	0.14064	0.0566707	2.48171	0.0130753	0.999838
ENSMUSG00000043445	phosphoglycolate phosphatase	Pgp	67078	439.749	-0.140563	0.0568421	-2.47287	0.0134035	0.999838
ENSMUSG00000030707	coronin, actin binding protein 1A	Coro1a	12721	1848.07	-0.125687	0.0509011	-2.46923	0.0135402	0.999838
ENSMUSG00000069044	ubiquitin specific peptidase 9, Y chromosome	Usp9y	107868	1.15642	0.0255725	0.0103749	2.46484	0.0137073	0.999838
ENSMUSG00000097530	NA	NA	NA	74.453	0.140815	0.0572004	2.46178	0.0138251	0.999838
ENSMUSG00000066798	zinc finger and BTB domain containing 6	Zbtb6	241322	517.528	0.129663	0.0526832	2.46118	0.0138481	0.999838
ENSMUSG00000032691	NLR family, pyrin domain containing 3	Nlrp3	216799	21.0125	0.108009	0.0439727	2.45628	0.0140383	0.999838
ENSMUSG00000027673	NADH dehydrogenase (ubiquinone) 1 beta subcomplex, 5	Ndufb5	66046	1740.56	-0.114319	0.0465551	-2.45557	0.014066	0.999838
ENSMUSG00000084313	NA	NA	NA	1.00265	0.0279181	0.011377	2.4539	0.0141315	0.999838
ENSMUSG00000080746	NA	NA	NA	2.43228	0.0377187	0.0153992	2.44939	0.01431	0.999838
ENSMUSG00000082715	NA	NA	NA	58.9922	0.135663	0.0554148	2.44813	0.0143598	0.999838
ENSMUSG00000028447	dynactin 3	Dctn3	53598	1288.67	-0.122682	0.0502549	-2.4412	0.0146384	0.999838
ENSMUSG00000026773	6-phosphofructo-2-kinase/fructose-2,6-biphosphatase 3	Pfkfb3	170768	1095.93	0.105794	0.0433826	2.43862	0.0147433	0.999838
ENSMUSG00000084817	NA	NA	NA	33.6044	0.116013	0.047617	2.43639	0.0148348	0.999838
ENSMUSG00000089544	NA	NA	NA	6.79239	-0.0611714	0.0251169	-2.43546	0.0148727	0.999838
ENSMUSG00000081973	NA	NA	NA	1.41266	0.0324747	0.0133465	2.4332	0.0149661	0.999838
ENSMUSG00000029580	actin, beta	Actb	11461	14260.3	-0.110512	0.0455049	-2.42858	0.0151581	0.999838
ENSMUSG00000039611	transmembrane protein 246	Tmem246	67063	1773.44	-0.103427	0.0427456	-2.4196	0.0155375	0.999838
ENSMUSG00000050666	V-set and transmembrane domain containing 4	Vstm4	320736	74.6542	0.130282	0.05393	2.41576	0.0157024	0.999838
ENSMUSG00000055795	NA	NA	NA	2.13765	0.0379531	0.0157679	2.40698	0.0160851	0.999838
ENSMUSG00000089764	NA	NA	NA	44.2456	0.12787	0.0531361	2.40646	0.0161079	0.999838
ENSMUSG00000036989	tripartite motif-containing 3	Trim3	55992	2380.48	-0.100692	0.041884	-2.40407	0.0162136	0.999838
ENSMUSG00000043659	neuropeptide S receptor 1	Npsr1	319239	18.0804	-0.0890625	0.0371164	-2.39955	0.0164153	0.999838
ENSMUSG00000080825	NA	NA	NA	1.03725	0.0285509	0.0119109	2.39703	0.0165285	0.999838
ENSMUSG00000034868	myosin, light chain 12B, regulatory	Myl12b	67938	2952.9	-0.083802	0.0349956	-2.39464	0.0166367	0.999838
ENSMUSG00000080962	NA	NA	NA	7.12883	0.0705226	0.0295562	2.38605	0.0170304	0.999838
ENSMUSG00000032232	cingulin-like 1	Cgnl1	68178	282.273	0.137676	0.0577555	2.38378	0.017136	0.999838
ENSMUSG00000027315	serine protease inhibitor, Kunitz type 1	Spint1	20732	47.6885	-0.129512	0.0543413	-2.38331	0.0171579	0.999838
ENSMUSG00000087687	PET100 homolog (S. cerevisiae)	Pet100	100503890	322.024	-0.132606	0.0557009	-2.38068	0.0172807	0.999838
ENSMUSG00000054499	death effector domain-containing DNA binding protein 2	Dedd2	67379	217.687	-0.137184	0.057635	-2.38022	0.0173023	0.999838
ENSMUSG00000072432	NA	NA	NA	3.28716	0.0477571	0.0200776	2.37863	0.0173771	0.999838
ENSMUSG00000061518	cytochrome c oxidase subunit Vb	Cox5b	12859	664.691	-0.117436	0.0494048	-2.37702	0.0174531	0.999838
ENSMUSG00000041258	zinc finger protein 236	Zfp236	329002	1025.26	0.12495	0.0525764	2.37654	0.0174758	0.999838
ENSMUSG00000085505	NA	NA	NA	3.35596	0.0509186	0.0214416	2.37476	0.0175603	0.999838
ENSMUSG00000005510	NADH dehydrogenase (ubiquinone) Fe-S protein 3	Ndufs3	68349	795.958	-0.123137	0.0518755	-2.3737	0.0176107	0.999838
ENSMUSG00000039131	GIPC PDZ domain containing family, member 2	Gipc2	54120	10.8848	0.0832551	0.0351051	2.3716	0.0177113	0.999838
ENSMUSG00000001119	collagen, type VI, alpha 1	Col6a1	12833	1374.59	0.139318	0.0588376	2.36784	0.0178922	0.999838
ENSMUSG00000072889	nuclear transcription factor, X-box binding-like 1	Nfxl1	100978	234.622	0.136091	0.0575322	2.36547	0.0180073	0.999838
ENSMUSG00000025780	inter-alpha (globulin) inhibitor H5	Itih5	209378	929.114	0.138623	0.0586559	2.36332	0.0181119	0.999838
ENSMUSG00000081352	NA	NA	NA	1.29496	0.0305808	0.0129736	2.35715	0.018416	0.999838
ENSMUSG00000027167	elongation protein 4 homolog (S. cerevisiae)	Elp4	77766	186.1	0.136894	0.058086	2.35674	0.0184361	0.999838
ENSMUSG00000079286	NA	NA	NA	1.64714	0.0306875	0.0130326	2.35466	0.0185397	0.999838
ENSMUSG00000029304	secreted phosphoprotein 1	Spp1	20750	83.6698	0.0640545	0.0272067	2.35437	0.0185543	0.999838
ENSMUSG00000030340	sodium channel, nonvoltage-gated 1 alpha	Scnn1a	20276	187.185	-0.138232	0.0587567	-2.35262	0.0186418	0.999838
ENSMUSG00000045055	NA	NA	NA	0.745844	0.023067	0.00980556	2.35244	0.0186506	0.999838
ENSMUSG00000057842	zinc finger protein 595	Zfp595	218314	83.6556	0.13455	0.0572382	2.3507	0.0187381	0.999838
ENSMUSG00000084378	NA	NA	NA	3.72332	0.0503883	0.0214544	2.34862	0.0188431	0.999838
ENSMUSG00000029089	PARK2 co-regulated-like	Pacrgl	66768	142.243	-0.136814	0.0582722	-2.34784	0.0188825	0.999838
ENSMUSG00000051390	zinc finger and BTB domain containing 22	Zbtb22	81630	690.781	-0.124076	0.0528498	-2.34772	0.0188889	0.999838
ENSMUSG00000020766	galactokinase 1	Galk1	14635	134.605	-0.137666	0.0586746	-2.34626	0.0189627	0.999838
ENSMUSG00000069769	musashi RNA-binding protein 2	Msi2	76626	1765.76	0.108626	0.0464673	2.33769	0.0194033	0.999838
ENSMUSG00000039568	UBA-like domain containing 1	Ubald1	207740	1258.15	-0.123394	0.0528536	-2.33464	0.019562	0.999838
ENSMUSG00000000308	creatine kinase, mitochondrial 1, ubiquitous	Ckmt1	12716	5105.71	-0.0968138	0.0414932	-2.33324	0.0196354	0.999838
ENSMUSG00000068614	actin, alpha, cardiac muscle 1	Actc1	11464	1.21328	0.0297895	0.0127896	2.3292	0.0198483	0.999838
ENSMUSG00000092557	NA	NA	NA	0.742507	0.0224831	0.00967456	2.32394	0.0201288	0.999838
ENSMUSG00000021583	endoplasmic reticulum aminopeptidase 1	Erap1	80898	247.318	0.13243	0.0569872	2.32386	0.0201331	0.999838
ENSMUSG00000013160	ATPase, H+ transporting, lysosomal V0 subunit D1	Atp6v0d1	11972	4587.92	-0.097576	0.0420262	-2.32179	0.0202442	0.999838
ENSMUSG00000010505	myelin transcription factor 1	Myt1	17932	453.854	0.127536	0.0549804	2.31966	0.0203591	0.999838
ENSMUSG00000030612	mitochondrial ribosomal protein L46	Mrpl46	67308	422.882	-0.127244	0.0549125	-2.31721	0.0204925	0.999838
ENSMUSG00000025407	GLI-Kruppel family member GLI1	Gli1	14632	41.9674	0.120871	0.0521875	2.31609	0.0205534	0.999838
ENSMUSG00000078192	NA	NA	NA	0.718753	0.022264	0.00962502	2.31314	0.0207147	0.999838
ENSMUSG00000081331	NA	NA	NA	1.37379	0.0301817	0.0130487	2.313	0.0207227	0.999838
ENSMUSG00000033389	Rho GTPase activating protein 44	Arhgap44	216831	2725.43	-0.0956626	0.0414805	-2.3062	0.0210992	0.999838
ENSMUSG00000059734	NADH dehydrogenase (ubiquinone) Fe-S protein 8	Ndufs8	225887	1220.53	-0.114349	0.0495937	-2.30572	0.0211262	0.999838
ENSMUSG00000029313	AF4/FMR2 family, member 1	Aff1	17355	551.113	0.117999	0.051193	2.30498	0.0211679	0.999838
ENSMUSG00000026810	dolichol-phosphate (beta-D) mannosyltransferase 2	Dpm2	13481	775.818	-0.108478	0.0470994	-2.30317	0.021269	0.999838
ENSMUSG00000069376	NA	NA	NA	11.1257	0.0805423	0.0349721	2.30304	0.0212765	0.999838
ENSMUSG00000093674	ribosomal protein L41	Rpl41	67945	1018.13	-0.106121	0.0461108	-2.30144	0.021367	0.999838
ENSMUSG00000045104	NA	NA	NA	23.8285	0.104552	0.0454964	2.29803	0.0215601	0.999838
ENSMUSG00000089931	NA	NA	NA	1.90903	0.0360318	0.0156932	2.29601	0.0216753	0.999838
ENSMUSG00000051910	SRY (sex determining region Y)-box 6	Sox6	20679	520.816	0.127205	0.0555472	2.29004	0.0220192	0.999838
ENSMUSG00000021948	protein kinase C, delta	Prkcd	18753	697.192	0.116899	0.0510916	2.28803	0.022136	0.999838
ENSMUSG00000000303	cadherin 1	Cdh1	12550	12.0954	0.0333598	0.0145942	2.28582	0.0222646	0.999838
ENSMUSG00000084343	NA	NA	NA	1.17312	0.0269601	0.0117974	2.28526	0.0222975	0.999838
ENSMUSG00000038365	F-box protein 25	Fbxo25	66822	1678.88	-0.0878106	0.0384268	-2.28514	0.0223048	0.999838
ENSMUSG00000013766	lymphocyte antigen 6 complex, locus G6E	Ly6g6e	70274	40.4142	-0.113891	0.0499432	-2.28041	0.0225837	0.999838
ENSMUSG00000032263	branched chain ketoacid dehydrogenase E1, beta polypeptide	Bckdhb	12040	501.622	-0.117117	0.051373	-2.27975	0.0226228	0.999838
ENSMUSG00000028600	podocan	Podn	242608	65.5331	0.125415	0.0550289	2.27907	0.022663	0.999838
ENSMUSG00000026478	laminin, gamma 1	Lamc1	226519	919.746	0.123149	0.054068	2.27766	0.0227466	0.999838
ENSMUSG00000067928	zinc finger protein 760	Zfp760	240034	352.725	0.118003	0.0518355	2.2765	0.0228163	0.999838
ENSMUSG00000029029	WD repeat containing, antisense to Trp73	Wrap73	59002	525.123	-0.123155	0.0541147	-2.27581	0.0228573	0.999838
ENSMUSG00000070564	netrin 5	Ntn5	243967	95.2669	-0.131208	0.057699	-2.27401	0.0229652	0.999838
ENSMUSG00000049532	sal-like 2 (Drosophila)	Sall2	50524	2092.8	-0.0810467	0.0356413	-2.27395	0.0229688	0.999838
ENSMUSG00000067578	cerebellin 4 precursor protein	Cbln4	228942	246.897	0.132045	0.0580796	2.27352	0.022995	0.999838
ENSMUSG00000015013	trafficking protein particle complex 2-like	Trappc2l	59005	744.839	-0.114318	0.0503407	-2.27088	0.0231543	0.999838
ENSMUSG00000036972	zinc finger protein of the cerebellum 4	Zic4	22774	57.3903	0.100347	0.0441898	2.27081	0.0231585	0.999838
ENSMUSG00000028497	protein tyrosine phosphatase-like A domain containing 2	Ptplad2	66775	102.761	0.131016	0.0577093	2.27027	0.0231914	0.999838
ENSMUSG00000035842	DEAD/H (Asp-Glu-Ala-Asp/His) box helicase 11	Ddx11	320209	28.8956	0.105981	0.0468096	2.26409	0.0235683	0.999838
ENSMUSG00000080911	NA	NA	NA	0.890618	0.0241443	0.0106754	2.26166	0.0237183	0.999838
ENSMUSG00000050114	peroxiredoxin 6B	Prdx6b	320769	12.4306	0.0826792	0.0365848	2.25993	0.0238255	0.999838
ENSMUSG00000050103	alkylglycerol monooxygenase	Agmo	319660	150.144	0.132509	0.0586574	2.25903	0.0238818	0.999838
ENSMUSG00000005533	insulin-like growth factor I receptor	Igf1r	16001	503.521	0.131524	0.0582749	2.25695	0.0240112	0.999838
ENSMUSG00000039967	zinc finger protein 292	Zfp292	30046	1248.86	0.121325	0.053818	2.25436	0.0241736	0.999838
ENSMUSG00000070348	cyclin D1	Ccnd1	12443	813.281	0.113928	0.0505596	2.25334	0.0242375	0.999838
ENSMUSG00000093552	NA	NA	NA	0.648029	0.0212178	0.00941754	2.25301	0.0242588	0.999838
ENSMUSG00000007892	ribosomal protein, large, P1	Rplp1	56040	2235.18	-0.12891	0.0572308	-2.25245	0.0242939	0.999838
ENSMUSG00000051723	NA	NA	NA	1.24023	0.0278171	0.0123531	2.25183	0.0243328	0.999838
ENSMUSG00000027508	phosphoprotein associated with glycosphingolipid microdomains 1	Pag1	94212	854.672	0.116821	0.0518863	2.25149	0.0243547	0.999838
ENSMUSG00000001053	NEDD4 binding protein 3	N4bp3	212706	188.035	-0.131604	0.0585671	-2.24707	0.0246356	0.999838
ENSMUSG00000075334	reprimo, TP53 dependent G2 arrest mediator candidate	Rprm	67874	552.904	-0.125029	0.0556858	-2.24525	0.0247519	0.999838
ENSMUSG00000084799	INO80 complex subunit D, opposite strand	Ino80dos	100380944	75.3484	0.129046	0.0574847	2.24488	0.0247756	0.999838
ENSMUSG00000018654	IKAROS family zinc finger 1	Ikzf1	22778	79.1714	0.128116	0.0570847	2.24431	0.0248125	0.999838
ENSMUSG00000034329	BRCA1 interacting protein C-terminal helicase 1	Brip1	237911	4.31291	0.0527514	0.0235095	2.24383	0.0248432	0.999838
ENSMUSG00000007097	ATPase, Na+/K+ transporting, alpha 2 polypeptide	Atp1a2	98660	22039.6	0.0956226	0.0426252	2.24333	0.0248752	0.999838
ENSMUSG00000063696	NA	NA	NA	113.239	-0.131634	0.058691	-2.24284	0.0249074	0.999838
ENSMUSG00000032174	intercellular adhesion molecule 5, telencephalin	Icam5	15898	3809.02	-0.115215	0.0513709	-2.24281	0.0249089	0.999838
ENSMUSG00000020019	netrin 4	Ntn4	57764	150.109	0.130355	0.0581677	2.24103	0.0250244	0.999838
ENSMUSG00000029330	CDP-diacylglycerol synthase 1	Cds1	74596	2327.36	-0.0935221	0.0417426	-2.24045	0.025062	0.999838
ENSMUSG00000009828	intestinal cell kinase	Ick	56542	661.068	0.100112	0.0447215	2.23856	0.0251843	0.999838
ENSMUSG00000041323	adenylate kinase 7	Ak7	78801	104.927	-0.130723	0.0584356	-2.23705	0.0252831	0.999838
ENSMUSG00000063796	solute carrier family 22 (organic anion transporter), member 8	Slc22a8	19879	318.912	0.112611	0.0503457	2.23676	0.0253022	0.999838
ENSMUSG00000050310	RPTOR independent companion of MTOR, complex 2	Rictor	78757	1755.29	0.122093	0.0545945	2.23637	0.0253277	0.999838
ENSMUSG00000053166	cadherin 22	Cdh22	104010	283.781	-0.123334	0.0552711	-2.23143	0.0256527	0.999838
ENSMUSG00000071343	NA	NA	NA	22.2297	0.100662	0.0451629	2.22887	0.0258223	0.999838
ENSMUSG00000084067	NA	NA	NA	24.1226	0.0989606	0.0444211	2.22778	0.025895	0.999838
ENSMUSG00000091363	NA	NA	NA	108.764	0.130022	0.0583696	2.22757	0.0259091	0.999838
ENSMUSG00000089417	NA	NA	NA	21.3335	-0.0980451	0.0440205	-2.22726	0.02593	0.999838
ENSMUSG00000095995	NA	NA	NA	60.3268	0.0963697	0.0432746	2.22693	0.0259517	0.999838
ENSMUSG00000020021	FYVE, RhoGEF and PH domain containing 6	Fgd6	13998	465.254	0.126743	0.0569281	2.22637	0.0259891	0.999838
ENSMUSG00000021264	YY1 transcription factor	Yy1	22632	826.765	0.0986761	0.0443445	2.22522	0.0260666	0.999838
ENSMUSG00000037234	hook homolog 3 (Drosophila)	Hook3	320191	2226.14	0.124062	0.0558941	2.21959	0.0264469	0.999838
ENSMUSG00000021913	oxoglutarate dehydrogenase-like	Ogdhl	239017	1906.44	-0.088866	0.0400649	-2.21805	0.0265511	0.999838
ENSMUSG00000031762	metallothionein 2	Mt2	17750	1561.85	-0.129824	0.0585508	-2.2173	0.0266029	0.999838
ENSMUSG00000048164	NA	NA	NA	1.76481	0.0330845	0.014931	2.21583	0.0267028	0.999838
ENSMUSG00000001025	S100 calcium binding protein A6 (calcyclin)	S100a6	20200	178.917	-0.127599	0.0576098	-2.21489	0.0267676	0.999838
ENSMUSG00000087303	gastric triacylglycerol lipase-like	LOC101055671	101055671	1.73298	-0.0319542	0.014429	-2.21459	0.0267885	0.999838
ENSMUSG00000003531	DiGeorge syndrome critical region gene 6	Dgcr6	13353	737.799	-0.117476	0.0530942	-2.21261	0.0269248	0.999838
ENSMUSG00000075702	selenoprotein M	Selm	114679	1022.69	-0.12228	0.0552941	-2.21144	0.0270055	0.999838
ENSMUSG00000005640	insulin receptor-related receptor	Insrr	23920	5.41065	0.0404054	0.0182747	2.21101	0.0270353	0.999838
ENSMUSG00000041797	ATP-binding cassette, sub-family A (ABC1), member 9	Abca9	217262	248.476	0.127404	0.0576585	2.20963	0.0271306	0.999838
ENSMUSG00000030588	Yip1 interacting factor homolog B (S. cerevisiae)	Yif1b	77254	311.093	-0.124524	0.0565313	-2.20275	0.0276124	0.999838
ENSMUSG00000008999	bone morphogenetic protein 7	Bmp7	12162	156.796	0.0894218	0.0406002	2.2025	0.0276304	0.999838
ENSMUSG00000046999	RIKEN cDNA 1110032F04 gene	1110032F04Rik	68725	212.943	-0.123677	0.0561572	-2.20234	0.0276412	0.999838
ENSMUSG00000040857	Ets2 repressor factor	Erf	13875	702.86	-0.112599	0.0511416	-2.20171	0.027686	0.999838
ENSMUSG00000034320	solute carrier family 26 (sulfate transporter), member 2	Slc26a2	13521	316.419	0.129315	0.0587862	2.19975	0.0278247	0.999838
ENSMUSG00000046733	G protein-coupled receptor, family C, group 5, member A	Gprc5a	232431	2.22454	0.0374909	0.01706	2.1976	0.0279778	0.999838
ENSMUSG00000018042	cytochrome b5 reductase 3	Cyb5r3	109754	1342	-0.106412	0.0484319	-2.19714	0.0280102	0.999838
ENSMUSG00000082362	NA	NA	NA	8.62274	0.0682711	0.0310765	2.19687	0.0280297	0.999838
ENSMUSG00000023967	mitochondrial ribosomal protein S18A	Mrps18a	68565	793.349	-0.10613	0.0483128	-2.19673	0.0280398	0.999838
ENSMUSG00000029408	ATP-binding cassette, sub-family B (MDR/TAP), member 9	Abcb9	56325	601.175	-0.118258	0.0539147	-2.19343	0.0282763	0.999838
ENSMUSG00000066571	RIKEN cDNA 4931406P16 gene	4931406P16Rik	233103	547.616	0.122444	0.0558584	2.19203	0.028377	0.999838
ENSMUSG00000006517	mevalonate (diphospho) decarboxylase	Mvd	192156	373.857	-0.115005	0.0524891	-2.19102	0.0284506	0.999838
ENSMUSG00000025468	calcyon neuron-specific vesicular protein	Caly	68566	3430.47	-0.118154	0.0539445	-2.19028	0.0285036	0.999838
ENSMUSG00000069962	NA	NA	NA	0.6528	0.0199508	0.00911025	2.18993	0.0285294	0.999838
ENSMUSG00000081881	NA	NA	NA	0.6528	0.0199508	0.00911025	2.18993	0.0285294	0.999838
ENSMUSG00000082322	NA	NA	NA	13.809	0.0816357	0.0373368	2.18647	0.0287816	0.999838
ENSMUSG00000080740	NA	NA	NA	0.806557	0.0227471	0.0104099	2.18514	0.0288787	0.999838
ENSMUSG00000058260	serine (or cysteine) peptidase inhibitor, clade A (alpha-1 antiproteinase, antitrypsin), member 9	Serpina9	71907	3.04991	0.0359995	0.0164776	2.18475	0.0289071	0.999838
ENSMUSG00000040584	ATP-binding cassette, sub-family B (MDR/TAP), member 1A	Abcb1a	18671	618.297	0.125604	0.0575083	2.18411	0.0289545	0.999838
ENSMUSG00000014782	pleckstrin homology domain containing, family G (with RhoGef domain) member 4	Plekhg4	102075	29.6065	0.0977208	0.0447664	2.1829	0.029043	0.999838
ENSMUSG00000039615	STIP1 homology and U-Box containing protein 1	Stub1	56424	703.802	-0.116849	0.0535547	-2.18186	0.0291198	0.999838
ENSMUSG00000058325	dedicator of cytokinesis 1	Dock1	330662	756.851	0.108455	0.0497233	2.18116	0.0291714	0.999838
ENSMUSG00000036502	transmembrane protein 255A	Tmem255a	245386	1018.22	0.120856	0.0554125	2.18102	0.0291819	0.999838
ENSMUSG00000030397	MAP/microtubule affinity-regulating kinase 4	Mark4	232944	1050.93	-0.100885	0.0462924	-2.1793	0.0293093	0.999838
ENSMUSG00000020241	collagen, type VI, alpha 2	Col6a2	12834	244.954	0.123295	0.0566412	2.17678	0.0294973	0.999838
ENSMUSG00000030660	phosphatidylinositol 3-kinase, C2 domain containing, alpha polypeptide	Pik3c2a	18704	869.33	0.119751	0.055018	2.17658	0.0295123	0.999838
ENSMUSG00000048142	N-acetyltransferase 8-like	Nat8l	269642	6388.31	-0.0900499	0.0413869	-2.17581	0.0295696	0.999838
ENSMUSG00000083764	NA	NA	NA	4.92836	0.0545836	0.0250867	2.1758	0.0295701	0.999838
ENSMUSG00000070128	microRNA 485	Mir485	723875	1.71377	0.0312378	0.0143682	2.1741	0.0296978	0.999838
ENSMUSG00000000253	guanosine monophosphate reductase	Gmpr	66355	1237.41	-0.113515	0.0522454	-2.17273	0.0298009	0.999838
ENSMUSG00000081275	NA	NA	NA	0.884851	0.0233358	0.0107495	2.17088	0.02994	0.999838
ENSMUSG00000086386	NA	NA	NA	8.51034	0.0677479	0.0312113	2.17062	0.02996	0.999838
ENSMUSG00000009687	FXYD domain-containing ion transport regulator 5	Fxyd5	18301	166.297	0.126922	0.0585312	2.16845	0.0301247	0.999838
ENSMUSG00000024986	hematopoietically expressed homeobox	Hhex	15242	36.7421	0.107598	0.0496746	2.16606	0.0303066	0.999838
ENSMUSG00000022346	myelocytomatosis oncogene	Myc	17869	110.254	-0.126619	0.058482	-2.1651	0.03038	0.999838
ENSMUSG00000030543	mesoderm posterior 2	Mesp2	17293	17.9516	0.0904788	0.0418025	2.16443	0.0304311	0.999838
ENSMUSG00000020400	TNFAIP3 interacting protein 1	Tnip1	57783	589.719	-0.108001	0.0499005	-2.16434	0.0304386	0.999838
ENSMUSG00000080869	NA	NA	NA	2.39847	0.0353451	0.0163323	2.16412	0.0304555	0.999838
ENSMUSG00000024871	double C2, gamma	Doc2g	60425	29.8531	0.103584	0.0478906	2.16293	0.0305464	0.999838
ENSMUSG00000030201	low density lipoprotein receptor-related protein 6	Lrp6	16974	1506.42	0.112234	0.051907	2.16221	0.0306017	0.999838
ENSMUSG00000024383	mitogen-activated protein kinase kinase kinase 2	Map3k2	26405	1007.9	0.125069	0.0578747	2.16103	0.0306931	0.999838
ENSMUSG00000079481	NHS-like 2	Nhsl2	100042480	2307.74	0.110077	0.0509537	2.16033	0.0307468	0.999838
ENSMUSG00000022429	DMC1 dosage suppressor of mck1 homolog, meiosis-specific homologous recombination	Dmc1	13404	9.4764	0.0677192	0.031355	2.15976	0.0307915	0.999838
ENSMUSG00000083367	NA	NA	NA	29.9801	0.098292	0.0455502	2.15788	0.0309371	0.999838
ENSMUSG00000022587	lymphocyte antigen 6 complex, locus E	Ly6e	17069	4067.35	-0.0987674	0.0457946	-2.15675	0.0310254	0.999838
ENSMUSG00000053128	ring finger protein 26	Rnf26	213211	163.462	-0.126674	0.0587405	-2.1565	0.0310449	0.999838
ENSMUSG00000034127	tetraspanin 8	Tspan8	216350	2.03029	0.0300568	0.0139546	2.1539	0.0312479	0.999838
ENSMUSG00000082398	NA	NA	NA	1.12601	0.0254763	0.0118318	2.1532	0.0313029	0.999838
ENSMUSG00000097246	NA	NA	NA	23.0735	0.086199	0.0400357	2.15306	0.0313143	0.999838
ENSMUSG00000026787	glutamic acid decarboxylase 2	Gad2	14417	4774.61	0.0870108	0.0404365	2.15179	0.0314139	0.999838
ENSMUSG00000035637	glyoxylate reductase/hydroxypyruvate reductase	Grhpr	76238	487.965	-0.120458	0.0560031	-2.15092	0.0314823	0.999838
ENSMUSG00000038535	zinc finger protein 280D	Zfp280d	235469	954.161	0.108242	0.0503293	2.15068	0.0315012	0.999838
ENSMUSG00000027109	trans-acting transcription factor 3	Sp3	20687	1539.53	0.0896062	0.041721	2.14775	0.0317338	0.999838
ENSMUSG00000033149	pleckstrin homology-like domain, family B, member 2	Phldb2	208177	153.721	0.111923	0.0521566	2.14591	0.0318802	0.999838
ENSMUSG00000022136	DnaJ (Hsp40) homolog, subfamily C, member 3	Dnajc3	100037258	1537.43	0.0980886	0.0457245	2.14521	0.0319363	0.999838
ENSMUSG00000031848	LSM4 homolog, U6 small nuclear RNA associated (S. cerevisiae)	Lsm4	50783	396.058	-0.118574	0.0552879	-2.14466	0.0319802	0.999838
ENSMUSG00000046415	RIKEN cDNA B430212C06 gene	B430212C06Rik	338360	61.0737	-0.121922	0.0568857	-2.14327	0.0320913	0.999838
ENSMUSG00000082114	NA	NA	NA	3.36224	0.0356008	0.016611	2.1432	0.0320968	0.999838
ENSMUSG00000083326	NA	NA	NA	0.848774	0.0226051	0.0105492	2.14283	0.0321265	0.999838
ENSMUSG00000044217	aquaporin 5	Aqp5	11830	2.15493	0.0350544	0.0163645	2.14209	0.0321859	0.999838
ENSMUSG00000027287	synaptosomal-associated protein 23	Snap23	20619	265.768	0.124096	0.057965	2.14088	0.0322839	0.999838
ENSMUSG00000021388	asporin	Aspn	66695	36.0413	0.105789	0.0494163	2.14077	0.0322928	0.999838
ENSMUSG00000026950	nebulin	Neb	17996	110.433	0.125213	0.0584993	2.14042	0.0323211	0.999838
ENSMUSG00000030235	solute carrier organic anion transporter family, member 1c1	Slco1c1	58807	1506.91	0.0820092	0.0383306	2.13952	0.0323934	0.999838
ENSMUSG00000031129	solute carrier family 9 (sodium/hydrogen exchanger), member 9	Slc9a9	331004	399.861	-0.11744	0.0549062	-2.13893	0.0324417	0.999838
ENSMUSG00000092257	NA	NA	NA	6.83129	0.0573206	0.0268086	2.13814	0.032505	0.999838
ENSMUSG00000021990	spermatogenesis associated 13	Spata13	219140	382.6	0.115015	0.0537991	2.13785	0.0325286	0.999838
ENSMUSG00000033618	mitogen-activated protein kinase kinase kinase 13	Map3k13	71751	658.797	0.109118	0.0510517	2.1374	0.0325653	0.999838
ENSMUSG00000036040	ADAMTS-like 2	Adamtsl2	77794	132.683	-0.125245	0.0586238	-2.13642	0.032645	0.999838
ENSMUSG00000046008	pancreatic lipase	Pnlip	69060	6.40038	0.0602029	0.0281981	2.135	0.0327611	0.999838
ENSMUSG00000039672	potassium voltage-gated channel, Isk-related subfamily, gene 2	Kcne2	246133	3.37895	-0.0373866	0.0175384	-2.1317	0.0330319	0.999838
ENSMUSG00000083692	NA	NA	NA	30.1822	0.105482	0.0494952	2.13116	0.033076	0.999838
ENSMUSG00000044033	coiled-coil domain containing 141	Ccdc141	545428	364.133	0.123748	0.0581094	2.12956	0.0332079	0.999838
ENSMUSG00000005103	WD repeat domain 1	Wdr1	22388	4449.15	-0.0769847	0.0361707	-2.12837	0.0333065	0.999838
ENSMUSG00000043168	NA	NA	NA	11.2287	0.0763937	0.0358995	2.12799	0.0333378	0.999838
ENSMUSG00000049556	leucine rich repeat and Ig domain containing 1	Lingo1	235402	4572.59	-0.113663	0.0534569	-2.12626	0.0334814	0.999838
ENSMUSG00000089737	NA	NA	NA	33.6204	-0.104124	0.0489834	-2.1257	0.0335285	0.999838
ENSMUSG00000044117	RIKEN cDNA 2900011O08 gene	2900011O08Rik	67254	5756.97	-0.0772955	0.0363702	-2.12524	0.0335662	0.999838
ENSMUSG00000039982	deltex 4 homolog (Drosophila)	Dtx4	207521	1344.56	-0.0820016	0.0385869	-2.12512	0.033577	0.999838
ENSMUSG00000019726	lysosomal trafficking regulator	Lyst	17101	2665.72	0.120065	0.0565097	2.12468	0.0336134	0.999838
ENSMUSG00000028364	tenascin C	Tnc	21923	197.698	0.122149	0.0575241	2.12345	0.0337165	0.999838
ENSMUSG00000033227	wingless-type MMTV integration site family, member 6	Wnt6	22420	4.60136	0.0377325	0.0177736	2.12295	0.0337578	0.999838
ENSMUSG00000036492	ring finger protein 39	Rnf39	386454	43.1432	-0.112845	0.053162	-2.12266	0.0337825	0.999838
ENSMUSG00000044279	crumbs homolog 3 (Drosophila)	Crb3	224912	7.80198	-0.0606734	0.0285845	-2.1226	0.0337877	0.999838
ENSMUSG00000027546	ATPase, class II, type 9A	Atp9a	11981	8316.41	-0.1011	0.0476536	-2.12156	0.0338743	0.999838
ENSMUSG00000047658	galactose-3-O-sulfotransferase 3	Gal3st3	545276	1128.93	-0.105377	0.0496741	-2.12137	0.0338909	0.999838
ENSMUSG00000057531	dystrobrevin binding protein 1	Dtnbp1	94245	997.819	-0.103329	0.0487622	-2.11905	0.0340863	0.999838
ENSMUSG00000055771	NA	NA	NA	7.50145	0.0629797	0.0297429	2.11747	0.0342203	0.999838
ENSMUSG00000020077	serglycin	Srgn	19073	117.921	0.119465	0.0564245	2.11726	0.0342382	0.999838
ENSMUSG00000081121	NA	NA	NA	30.5548	0.100345	0.0474249	2.11588	0.0343553	0.999838
ENSMUSG00000048960	phosphatidylinositol-3,4,5-trisphosphate-dependent Rac exchange factor 2	Prex2	109294	1877.2	0.118585	0.0560886	2.11424	0.0344944	0.999838
ENSMUSG00000081783	NA	NA	NA	1.74893	0.0332582	0.0157445	2.11236	0.0346555	0.999838
ENSMUSG00000025480	synaptonemal complex central element protein 1	Syce1	74075	7.58343	-0.0613053	0.0290431	-2.11084	0.0347864	0.999838
ENSMUSG00000048458	family with sequence similarity 212, member B	Fam212b	109050	2864.85	-0.0852168	0.0403766	-2.11055	0.0348109	0.999838
ENSMUSG00000097030	NA	NA	NA	3.15962	-0.0425559	0.0201756	-2.10927	0.0349213	0.999838
ENSMUSG00000050138	potassium channel, subfamily K, member 12	Kcnk12	210741	63.785	-0.11371	0.0539152	-2.10906	0.0349398	0.999838
ENSMUSG00000083670	NA	NA	NA	3.98808	-0.0476339	0.0225898	-2.10865	0.0349747	0.999838
ENSMUSG00000007034	solute carrier family 44, member 4	Slc44a4	70129	4.94951	-0.0528409	0.0250911	-2.10596	0.0352077	0.999838
ENSMUSG00000030772	dickkopf homolog 3 (Xenopus laevis)	Dkk3	50781	10333.6	-0.0718953	0.0341539	-2.10504	0.035288	0.999838
ENSMUSG00000081696	NA	NA	NA	1.7797	0.0332169	0.0157825	2.10467	0.0353201	0.999838
ENSMUSG00000021756	interleukin 6 signal transducer	Il6st	16195	1756.97	0.112204	0.0533755	2.10216	0.0355393	0.999838
ENSMUSG00000057177	glycogen synthase kinase 3 alpha	Gsk3a	606496	3139.16	-0.089823	0.0427301	-2.1021	0.0355441	0.999838
ENSMUSG00000035299	midline 1	Mid1	17318	50.3773	0.114956	0.0546887	2.102	0.0355532	0.999838
ENSMUSG00000038683	PAK1 interacting protein 1	Pak1ip1	68083	986.029	-0.0906612	0.043165	-2.10034	0.0356991	0.999838
ENSMUSG00000024666	transmembrane protein 138	Tmem138	72982	196.757	-0.121676	0.0579356	-2.1002	0.0357113	0.999838
ENSMUSG00000086605	NA	NA	NA	921.852	0.102719	0.0489668	2.09772	0.0359299	0.999838
ENSMUSG00000075467	DNL-type zinc finger	Dnlz	52838	642.736	-0.0961849	0.0458529	-2.09768	0.0359331	0.999838
ENSMUSG00000096973	NA	NA	NA	9.28267	0.0678537	0.03235	2.09749	0.0359506	0.999838
ENSMUSG00000081394	predicted gene 13215	Gm13215	664894	0.824881	0.0222298	0.0105998	2.09719	0.0359766	0.999838
ENSMUSG00000025289	peroxiredoxin 4	Prdx4	53381	180.026	-0.119841	0.0571449	-2.09715	0.0359806	0.999838
ENSMUSG00000070047	FAT tumor suppressor homolog 1 (Drosophila)	Fat1	14107	1105.62	0.112437	0.0536253	2.09672	0.0360188	0.999838
ENSMUSG00000054414	solute carrier family 30 (zinc transporter), member 7	Slc30a7	66500	529.127	0.10118	0.0482837	2.09554	0.0361233	0.999838
ENSMUSG00000069072	solute carrier family 7 (cationic amino acid transporter, y+ system), member 14	Slc7a14	241919	6154.5	0.0892032	0.0425736	2.09527	0.0361467	0.999838
ENSMUSG00000031853	cDNA sequence BC021891	BC021891	234878	69.3896	-0.118709	0.0566581	-2.09517	0.0361555	0.999838
ENSMUSG00000047591	v-maf musculoaponeurotic fibrosarcoma oncogene family, protein A (avian)	Mafa	378435	5.33248	0.0535158	0.0255699	2.09292	0.036356	0.999838
ENSMUSG00000027318	a disintegrin and metallopeptidase domain 33	Adam33	110751	16.5565	0.0729832	0.0348747	2.09273	0.0363734	0.999838
ENSMUSG00000029869	Eph receptor B6	Ephb6	13848	1808.37	-0.0945228	0.0452355	-2.08957	0.0366564	0.999838
ENSMUSG00000055839	transcription elongation factor B (SIII), polypeptide 2	Tceb2	67673	830.816	-0.121125	0.0579838	-2.08895	0.0367122	0.999838
ENSMUSG00000082478	NA	NA	NA	1.20704	0.0250417	0.0119924	2.08813	0.0367862	0.999838
ENSMUSG00000043340	RIKEN cDNA 6530409C15 gene	6530409C15Rik	76224	12.8661	0.0762539	0.0365231	2.08783	0.0368132	0.999838
ENSMUSG00000043192	NA	NA	NA	944.548	0.102507	0.0491363	2.08617	0.036963	0.999838
ENSMUSG00000080155	NA	NA	NA	1.10963	0.0256561	0.0122997	2.08592	0.0369856	0.999838
ENSMUSG00000032402	SMAD family member 3	Smad3	17127	1965.03	0.0855747	0.0410389	2.08521	0.0370501	0.999838
ENSMUSG00000074797	inosine triphosphatase (nucleoside triphosphate pyrophosphatase)	Itpa	16434	457.109	-0.108361	0.0519713	-2.08503	0.037067	0.999838
ENSMUSG00000083261	NA	NA	NA	3.38469	0.0442905	0.0212606	2.08322	0.0372314	0.999838
ENSMUSG00000029348	aspartate beta-hydroxylase domain containing 2	Asphd2	72898	1643.23	-0.107833	0.0518264	-2.08065	0.0374658	0.999838
ENSMUSG00000025226	F-box and leucine-rich repeat protein 15	Fbxl15	68431	89.0572	-0.115605	0.055583	-2.07986	0.0375382	0.999838
ENSMUSG00000064262	GTPase, IMAP family member 8	Gimap8	243374	24.9017	0.089983	0.0432742	2.07937	0.0375837	0.999838
ENSMUSG00000074210	NA	NA	NA	4.43394	0.0487029	0.0234315	2.07852	0.0376616	0.999838
ENSMUSG00000081308	NA	NA	NA	148.816	0.122025	0.0587257	2.07789	0.0377195	0.999838
ENSMUSG00000047910	protocadherin beta 16	Pcdhb16	93887	275.039	0.121772	0.058632	2.07688	0.0378128	0.999838
ENSMUSG00000064036	maestro	Mro	71263	311.61	0.108156	0.0521104	2.07551	0.037939	0.999838
ENSMUSG00000056487	methyltransferase like 7A2	Mettl7a2	393082	5.8799	0.0508858	0.0245287	2.07454	0.0380291	0.999838
ENSMUSG00000066877	non-catalytic region of tyrosine kinase adaptor protein 2	Nck2	17974	694.839	-0.103124	0.0497202	-2.07408	0.0380718	0.999838
ENSMUSG00000030341	tumor necrosis factor receptor superfamily, member 1a	Tnfrsf1a	21937	186.004	-0.120181	0.0579836	-2.07268	0.0382023	0.999838
ENSMUSG00000045948	mitochondrial ribosomal protein S12	Mrps12	24030	378.999	-0.121082	0.0584368	-2.07201	0.0382641	0.999838
ENSMUSG00000032092	myelin protein zero-like 2	Mpzl2	14012	23.9312	0.0666909	0.0321967	2.07136	0.0383253	0.999838
ENSMUSG00000083654	NA	NA	NA	0.8218	0.0180886	0.00873555	2.07069	0.0383877	0.999838
ENSMUSG00000040407	A kinase (PRKA) anchor protein (yotiao) 9	Akap9	100986	2073.24	0.10426	0.0503662	2.07003	0.0384491	0.999838
ENSMUSG00000027134	lysophosphatidylcholine acyltransferase 4	Lpcat4	99010	1169.22	-0.100366	0.0485027	-2.06928	0.0385199	0.999838
ENSMUSG00000024962	vascular endothelial growth factor B	Vegfb	22340	793.74	-0.103599	0.0500811	-2.06862	0.0385815	0.999838
ENSMUSG00000087271	RIKEN cDNA 2900008C10 gene	2900008C10Rik	72937	55.9512	-0.114931	0.0555951	-2.06729	0.0387072	0.999838
ENSMUSG00000025931	progestin and adipoQ receptor family member VIII	Paqr8	74229	3606.07	0.0873965	0.0422769	2.06724	0.0387116	0.999838
ENSMUSG00000025262	family with sequence similarity 120, member C	Fam120c	207375	1514.46	0.117165	0.0567177	2.06576	0.0388513	0.999838
ENSMUSG00000061778	motile sperm domain containing 2	Mospd2	76763	359.892	0.114565	0.0554626	2.06563	0.0388634	0.999838
ENSMUSG00000081343	NA	NA	NA	1.08134	0.0200876	0.00972859	2.0648	0.0389416	0.999838
ENSMUSG00000025078	NHL repeat containing 2	Nhlrc2	66866	244.848	0.120855	0.0585744	2.06328	0.0390863	0.999838
ENSMUSG00000081968	NA	NA	NA	0.630952	0.0178221	0.00863868	2.06306	0.0391067	0.999838
ENSMUSG00000040289	hairy/enhancer-of-split related with YRPW motif 1	Hey1	15213	896.252	-0.101625	0.0493351	-2.0599	0.0394083	0.999838
ENSMUSG00000086468	uncharacterized LOC102633673	LOC102633673	102633673	12.9395	0.0722641	0.0350837	2.05976	0.0394215	0.999838
ENSMUSG00000051373	phosphatidic acid phosphatase type 2 domain containing 3	Ppapdc3	227721	373.668	-0.113189	0.0549534	-2.05973	0.0394241	0.999838
ENSMUSG00000039345	methyltransferase like 22	Mettl22	239706	324.38	-0.118363	0.0575097	-2.05814	0.0395771	0.999838
ENSMUSG00000039103	nexilin	Nexn	68810	30.1977	0.0981909	0.0477279	2.05731	0.0396567	0.999838
ENSMUSG00000024853	splicing factor 3b, subunit 2	Sf3b2	319322	5379.47	-0.0759133	0.0369142	-2.05648	0.039736	0.999838
ENSMUSG00000025868	HIG1 domain family, member 2A	Higd2a	67044	1221.31	-0.0916333	0.0445662	-2.05612	0.0397712	0.999838
ENSMUSG00000084433	NA	NA	NA	2.25335	-0.032101	0.0156125	-2.0561	0.0397725	0.999838
ENSMUSG00000038489	polymerase (RNA) II (DNA directed) polypeptide L	Polr2l	66491	101.552	-0.12062	0.0586864	-2.05534	0.0398467	0.999838
ENSMUSG00000044933	somatostatin receptor 3	Sstr3	20607	866.554	-0.103002	0.0501412	-2.05424	0.0399528	0.999838
ENSMUSG00000031712	interleukin 15	Il15	16168	14.4171	0.0795455	0.0387254	2.05409	0.039967	0.999838
ENSMUSG00000059474	mbt domain containing 1	Mbtd1	103537	621.066	0.0954395	0.0464668	2.05393	0.0399828	0.999838
ENSMUSG00000019261	microtubule-associated protein 1S	Map1s	270058	637.679	-0.120756	0.0587973	-2.05377	0.0399977	0.999838
ENSMUSG00000022141	Nipped-B homolog (Drosophila)	Nipbl	71175	1586.69	0.114485	0.0557585	2.05323	0.0400503	0.999838
ENSMUSG00000094626	cat eye syndrome chromosome region, candidate 6	Cecr6	94047	1274.32	-0.0874668	0.0426409	-2.05124	0.0402434	0.999838
ENSMUSG00000037857	nuclear fragile X mental retardation protein interacting protein 2	Nufip2	68564	1040.57	0.10886	0.0530896	2.05049	0.0403165	0.999838
ENSMUSG00000083832	NA	NA	NA	3.92243	0.0457255	0.0222998	2.05049	0.0403167	0.999838
ENSMUSG00000030802	branched chain ketoacid dehydrogenase kinase	Bckdk	12041	860.834	-0.0898176	0.0438383	-2.04884	0.0404778	0.999838
ENSMUSG00000042485	musculoskeletal, embryonic nuclear protein 1	Mustn1	66175	19.4574	0.0762666	0.0372739	2.04611	0.0407455	0.999838
ENSMUSG00000025732	family with sequence similarity 195, member A	Fam195a	68241	104.39	-0.119845	0.0585904	-2.04548	0.0408075	0.999838
ENSMUSG00000030298	SEC13 homolog (S. cerevisiae)	Sec13	110379	978.285	-0.0996634	0.048732	-2.04513	0.0408416	0.999838
ENSMUSG00000049091	selenophosphate synthetase 2	Sephs2	20768	525.448	-0.105082	0.051487	-2.04095	0.0412556	0.999838
ENSMUSG00000033943	MAX gene associated	Mga	29808	2088.55	0.11281	0.0553653	2.03756	0.041594	0.999838
ENSMUSG00000066900	suppressor of defective silencing 3 homolog (S. cerevisiae)	Suds3	71954	2003.92	-0.0836073	0.0410341	-2.03751	0.0415992	0.999838
ENSMUSG00000096544	NA	NA	NA	23.4621	0.0911799	0.044797	2.0354	0.0418104	0.999838
ENSMUSG00000026466	torsin A interacting protein 1	Tor1aip1	208263	719.306	0.0949763	0.0466709	2.03502	0.0418486	0.999838
ENSMUSG00000081853	NA	NA	NA	1.33276	0.0249289	0.0122562	2.03398	0.0419541	0.999838
ENSMUSG00000033237	AT rich interactive domain 2 (ARID, RFX-like)	Arid2	77044	1197.21	0.100746	0.0495581	2.03289	0.0420637	0.999838
ENSMUSG00000083154	NA	NA	NA	1.19266	0.0256826	0.0126378	2.03221	0.0421325	0.999838
ENSMUSG00000041180	HECT domain containing 2	Hectd2	226098	754.889	0.11934	0.0587253	2.03217	0.042136	0.999838
ENSMUSG00000080966	NA	NA	NA	29.0237	0.0993899	0.0489252	2.03147	0.0422076	0.999838
ENSMUSG00000020737	hematological and neurological expressed sequence 1	Hn1	15374	1241.33	-0.0969096	0.0477752	-2.02845	0.0425146	0.999838
ENSMUSG00000074793	heat shock protein 12B	Hspa12b	72630	134.377	-0.11902	0.0586941	-2.0278	0.0425804	0.999838
ENSMUSG00000045106	coiled-coil domain containing 73	Ccdc73	211936	240.492	0.116516	0.0574625	2.02769	0.0425916	0.999838
ENSMUSG00000038194	luteinizing hormone beta	Lhb	16866	8.15251	-0.0597307	0.0294599	-2.02753	0.0426084	0.999838
ENSMUSG00000039208	meteorin, glial cell differentiation regulator-like	Metrnl	210029	124.985	-0.11758	0.0579932	-2.02748	0.0426131	0.999838
ENSMUSG00000049387	cytochrome c oxidase subunit VIIb2	Cox7b2	78174	10.4959	-0.0599169	0.0295743	-2.02598	0.0427669	0.999838
ENSMUSG00000034932	mitochondrial ribosomal protein L54	Mrpl54	66047	244.816	-0.118656	0.0585934	-2.02507	0.0428602	0.999838
ENSMUSG00000027796	SMAD family member 9	Smad9	55994	328.815	0.108637	0.0536586	2.0246	0.0429083	0.999838
ENSMUSG00000024777	protein phosphatase 2, regulatory subunit B', beta	Ppp2r5b	225849	2296.18	-0.0860883	0.0425923	-2.02122	0.0432574	0.999838
ENSMUSG00000047669	male-specific lethal 3-like 2 (Drosophila)	Msl3l2	73390	292.373	-0.112429	0.0556343	-2.02086	0.0432945	0.999838
ENSMUSG00000019301	hydroxysteroid (17-beta) dehydrogenase 1	Hsd17b1	15485	4.14708	0.0466486	0.0230957	2.0198	0.0434042	0.999838
ENSMUSG00000032997	chondroitin polymerizing factor	Chpf	74241	1371.86	-0.118497	0.0586851	-2.0192	0.0434669	0.999838
ENSMUSG00000040562	glutathione S-transferase, mu 2	Gstm2	14863	18.4421	0.0656722	0.0325311	2.01875	0.0435132	0.999838
ENSMUSG00000082301	NA	NA	NA	3.0089	0.0383091	0.0189794	2.01845	0.0435443	0.999838
ENSMUSG00000034761	mitogen-activated protein kinase kinase kinase kinase 5	Map4k5	399510	1474.54	0.0909077	0.0450411	2.01833	0.0435569	0.999838
ENSMUSG00000028882	protein phosphatase 1, regulatory (inhibitor) subunit 8	Ppp1r8	100336	797.925	-0.103136	0.0511401	-2.01673	0.0437235	0.999838
ENSMUSG00000083659	NA	NA	NA	1.06762	0.0232625	0.0115366	2.01641	0.0437574	0.999838
ENSMUSG00000019797	RIKEN cDNA 1700021F05 gene	1700021F05Rik	67851	384.07	-0.103403	0.0512893	-2.01607	0.0437921	0.999838
ENSMUSG00000059991	neuronal pentraxin 2	Nptx2	53324	625.034	-0.113985	0.0565416	-2.01596	0.0438044	0.999838
ENSMUSG00000083716	NA	NA	NA	2.25459	0.0319739	0.0158756	2.01403	0.0440062	0.999838
ENSMUSG00000040865	INO80 complex subunit D	Ino80d	227195	983.562	0.103554	0.0514257	2.01367	0.0440444	0.999838
ENSMUSG00000062054	isoamyl acetate-hydrolyzing esterase 1 homolog (S. cerevisiae)	Iah1	67732	144.914	-0.117806	0.0585091	-2.01347	0.0440653	0.999838
ENSMUSG00000036186	family with sequence similarity 69, member B	Fam69b	56279	656.465	-0.11157	0.0554421	-2.01236	0.0441817	0.999838
ENSMUSG00000041479	synaptotagmin XV	Syt15	319508	21.754	0.0817135	0.0406087	2.01222	0.0441972	0.999838
ENSMUSG00000089707	SLAIN motif family, member 1, opposite strand	Slain1os	70898	18.5328	0.0752496	0.0373985	2.0121	0.0442091	0.999838
ENSMUSG00000001227	sema domain, transmembrane domain (TM), and cytoplasmic domain, (semaphorin) 6B	Sema6b	20359	2026.28	-0.100952	0.0501749	-2.01201	0.0442193	0.999838
ENSMUSG00000045664	CDC42 effector protein (Rho GTPase binding) 2	Cdc42ep2	104252	190.018	-0.117603	0.058452	-2.01196	0.0442246	0.999838
ENSMUSG00000026383	erythrocyte protein band 4.1-like 5	Epb4.1l5	226352	186.056	0.115219	0.0572855	2.01132	0.0442916	0.999838
ENSMUSG00000051811	cytochrome c oxidase subunit VIb polypeptide 2	Cox6b2	333182	34.4763	0.100377	0.0499286	2.01041	0.044388	0.999838
ENSMUSG00000027131	ER membrane protein complex subunit 4	Emc4	68032	1261.67	-0.0960465	0.0477924	-2.00966	0.0444672	0.999838
ENSMUSG00000080880	NA	NA	NA	3.82838	0.0437107	0.0217526	2.00945	0.0444899	0.999838
ENSMUSG00000045259	kelch domain containing 9	Klhdc9	68874	57.7096	-0.108984	0.0542692	-2.00821	0.0446211	0.999838
ENSMUSG00000057777	mab-21-like 2 (C. elegans)	Mab21l2	23937	0.909018	-0.0214259	0.0106691	-2.00821	0.0446212	0.999838
ENSMUSG00000023039	keratin 7	Krt7	110310	0.784713	0.0196033	0.00976589	2.00733	0.0447148	0.999838
ENSMUSG00000029231	platelet derived growth factor receptor, alpha polypeptide	Pdgfra	18595	1623.13	0.0867818	0.0432381	2.00707	0.0447425	0.999838
ENSMUSG00000063434	sortilin-related VPS10 domain containing receptor 3	Sorcs3	66673	1243.91	0.089706	0.0447072	2.00652	0.0448005	0.999838
ENSMUSG00000009378	solute carrier family 16 (monocarboxylic acid transporters), member 12	Slc16a12	240638	52.6744	0.090474	0.045095	2.0063	0.0448245	0.999838
ENSMUSG00000049744	Rho GTPase activating protein 15	Arhgap15	76117	434.276	-0.112423	0.0560367	-2.00624	0.0448303	0.999838
ENSMUSG00000081434	NA	NA	NA	1.31825	0.0252404	0.0125814	2.00617	0.0448378	0.999838
ENSMUSG00000021176	EF-hand calcium binding domain 11	Efcab11	78767	4.45425	0.0445889	0.0222289	2.0059	0.0448668	0.999838
ENSMUSG00000031112	RIKEN cDNA 2610018G03 gene	2610018G03Rik	70415	283.347	0.114529	0.0571293	2.00474	0.044991	0.999838
ENSMUSG00000061979	Williams-Beuren syndrome chromosome region 16 homolog (human)	Wbscr16	94254	257.483	-0.114206	0.0570649	-2.00133	0.0453565	0.999838
ENSMUSG00000048126	collagen, type VI, alpha 3	Col6a3	12835	70.5192	0.0979799	0.0489703	2.0008	0.0454137	0.999838
ENSMUSG00000028842	argonaute RISC catalytic subunit 3	Ago3	214150	1323.24	0.116742	0.0583596	2.00039	0.0454586	0.999838
ENSMUSG00000081370	NA	NA	NA	25.1524	0.0919702	0.0459771	2.00035	0.0454628	0.999838
ENSMUSG00000074406	zinc finger protein 628	Zfp628	232816	159.213	-0.117469	0.0587414	-1.99977	0.0455254	0.999838
ENSMUSG00000025804	chemokine (C-C motif) receptor 1	Ccr1	12768	5.61696	0.0514873	0.0257727	1.99775	0.0457442	0.999838
ENSMUSG00000002997	protein kinase, cAMP dependent regulatory, type II beta	Prkar2b	19088	1034.49	0.0895691	0.0448498	1.99709	0.0458151	0.999838
ENSMUSG00000000126	wingless-type MMTV integration site family, member 9A	Wnt9a	216795	201.631	-0.117019	0.0586179	-1.99631	0.0459007	0.999838
ENSMUSG00000097343	RIKEN cDNA 9030407P20 gene	9030407P20Rik	100504389	154.816	-0.116953	0.0586067	-1.99556	0.045982	0.999838
ENSMUSG00000028843	SH3 domain binding glutamic acid-rich protein-like 3	Sh3bgrl3	73723	1635.88	-0.106843	0.0535518	-1.99513	0.0460286	0.999838
ENSMUSG00000071657	Berardinelli-Seip congenital lipodystrophy 2 homolog (seipin)	Bscl2	14705	1531.28	-0.0873073	0.0437611	-1.99509	0.0460331	0.999838
ENSMUSG00000039656	retinoid X receptor beta	Rxrb	20182	1305.55	-0.0949032	0.0475897	-1.9942	0.0461306	0.999838
ENSMUSG00000063406	transmembrane emp24 protein transport domain containing 5	Tmed5	73130	878.887	0.0937486	0.0470114	1.99417	0.046134	0.999838
ENSMUSG00000047085	leucine rich repeat containing 4B	Lrrc4b	272381	2022.43	-0.113893	0.0571209	-1.99388	0.0461647	0.999838
ENSMUSG00000082810	NA	NA	NA	1.43773	0.0255521	0.0128226	1.99273	0.0462906	0.999838
ENSMUSG00000022139	muscleblind-like 2	Mbnl2	105559	6575.39	0.078666	0.0395123	1.99093	0.046489	0.999838
ENSMUSG00000092804	NA	NA	NA	1.3113	0.0267946	0.013466	1.98979	0.0466138	0.999838
ENSMUSG00000026688	microsomal glutathione S-transferase 3	Mgst3	66447	772.137	-0.111977	0.0562801	-1.98964	0.0466308	0.999838
ENSMUSG00000011256	a disintegrin and metallopeptidase domain 19 (meltrin beta)	Adam19	11492	516.634	-0.0935459	0.0470337	-1.98891	0.0467111	0.999838
ENSMUSG00000074652	myosin, heavy chain 7B, cardiac muscle, beta	Myh7b	668940	162.892	-0.11619	0.0584195	-1.98889	0.0467129	0.999838
ENSMUSG00000030695	aldolase A, fructose-bisphosphate	Aldoa	11674	31464.8	-0.0999037	0.050231	-1.98889	0.0467138	0.999838
ENSMUSG00000029560	sorting nexin 8	Snx8	231834	202.76	-0.116744	0.0587582	-1.98686	0.0469375	0.999838
ENSMUSG00000021097	calmin	Clmn	94040	4093.43	0.0926919	0.0466574	1.98665	0.0469611	0.999838
ENSMUSG00000094250	NA	NA	NA	0.730663	0.0166239	0.0083762	1.98465	0.0471832	0.999838
ENSMUSG00000004961	synaptotagmin V	Syt5	53420	2444.98	-0.103424	0.0521135	-1.9846	0.0471889	0.999838
ENSMUSG00000019362	DNA segment, Chr 8, ERATO Doi 738, expressed	D8Ertd738e	101966	802.275	-0.105431	0.0531273	-1.9845	0.0472	0.999838
ENSMUSG00000005883	SPO11 meiotic protein covalently bound to DSB homolog (S. cerevisiae)	Spo11	26972	3.59181	0.036439	0.0183721	1.98338	0.0473245	0.999838
ENSMUSG00000038530	regulator of G-protein signaling 4	Rgs4	19736	4957.13	-0.0805318	0.0406794	-1.97967	0.0477407	0.999838
ENSMUSG00000065265	NA	NA	NA	6.8974	-0.0558022	0.0282166	-1.97763	0.0479699	0.999838
ENSMUSG00000074405	zinc finger protein 865	Zfp865	319748	273.421	-0.11517	0.0582452	-1.97733	0.048004	0.999838
ENSMUSG00000021311	5-methyltetrahydrofolate-homocysteine methyltransferase	Mtr	238505	308.914	0.116146	0.0587447	1.97713	0.0480274	0.999838
ENSMUSG00000038607	guanine nucleotide binding protein (G protein), gamma 10	Gng10	14700	55.8161	-0.10639	0.0538156	-1.97694	0.0480489	0.999838
ENSMUSG00000048807	solute carrier family 35, member E4	Slc35e4	103710	371.056	-0.112871	0.0570958	-1.97686	0.0480571	0.999838
ENSMUSG00000004667	polymerase (RNA) II (DNA directed) polypeptide E	Polr2e	66420	1186.61	-0.101954	0.0515995	-1.97588	0.0481684	0.999838
ENSMUSG00000020022	NADH dehydrogenase (ubiquinone) 1 alpha subcomplex, 12	Ndufa12	66414	544.634	-0.0949543	0.0480743	-1.97516	0.0482501	0.999838
ENSMUSG00000066235	protein O-linked mannose beta 1,4-N-acetylglucosaminyltransferase 2	Pomgnt2	215494	726.342	-0.0982523	0.049771	-1.97409	0.0483719	0.999838
ENSMUSG00000040746	ring finger protein 167	Rnf167	70510	1661.93	-0.0754271	0.0382138	-1.97382	0.0484023	0.999838
ENSMUSG00000043484	NA	NA	NA	19.1307	0.082245	0.041686	1.97296	0.0484996	0.999838
ENSMUSG00000047842	DIRAS family, GTP-binding RAS-like 2	Diras2	68203	7069.78	-0.0611007	0.0309713	-1.97282	0.0485163	0.999838
ENSMUSG00000022949	chloride intracellular channel 6	Clic6	209195	33.0087	-0.068465	0.0347102	-1.97248	0.0485551	0.999838
ENSMUSG00000089817	NA	NA	NA	19.6517	0.0808218	0.0409751	1.97246	0.0485572	0.999838
ENSMUSG00000057133	chromodomain helicase DNA binding protein 6	Chd6	71389	2236.44	0.100572	0.0509956	1.97217	0.0485901	0.999838
ENSMUSG00000058833	RIKEN cDNA 2810428I15 gene	2810428I15Rik	66462	334.501	-0.111356	0.0564778	-1.97168	0.0486465	0.999838
ENSMUSG00000042106	family with sequence similarity 212, member A	Fam212a	68176	103.943	-0.114541	0.058095	-1.97162	0.0486534	0.999838
ENSMUSG00000040811	echinoderm microtubule associated protein like 2	Eml2	72205	3375.84	-0.0973938	0.0494087	-1.97119	0.0487025	0.999838
ENSMUSG00000040424	homeodomain interacting protein kinase 4	Hipk4	233020	1103.26	-0.101752	0.0516458	-1.9702	0.0488156	0.999838
ENSMUSG00000025371	charged multivesicular body protein 6	Chmp6	208092	462.912	-0.10338	0.052478	-1.96996	0.0488424	0.999838
ENSMUSG00000030059	TATA element modulatory factor 1	Tmf1	232286	745.698	0.10162	0.0515852	1.96995	0.0488437	0.999838
ENSMUSG00000024477	protein geranylgeranyltransferase type I, beta subunit	Pggt1b	225467	290.932	0.111247	0.0564843	1.96953	0.0488926	0.999838
ENSMUSG00000038121	family with sequence similarity 210, member A	Fam210a	108654	1366.5	0.0843095	0.0428246	1.96872	0.0489856	0.999838
ENSMUSG00000027555	carbonic anhydrase 13	Car13	71934	17.6426	0.0660557	0.0335588	1.96835	0.0490272	0.999838
ENSMUSG00000036111	LIM domain only 1	Lmo1	109594	425.448	-0.11201	0.0569236	-1.96772	0.0491	0.999838
ENSMUSG00000020308	tubulin polyglutamylase complex subunit 1	Tpgs1	110012	224.118	-0.114718	0.0583042	-1.96758	0.0491168	0.999838
ENSMUSG00000048490	nuclear receptor interacting protein 1	Nrip1	268903	1391.68	0.0933088	0.047425	1.9675	0.0491253	0.999838
ENSMUSG00000082581	NA	NA	NA	0.75948	0.019724	0.0100259	1.96731	0.0491478	0.999838
ENSMUSG00000063626	unc-5 homolog D (C. elegans)	Unc5d	210801	1157.72	0.112969	0.0574291	1.96711	0.049171	0.999838
ENSMUSG00000021221	D4, zinc and double PHD fingers, family 3	Dpf3	70127	253.99	0.112526	0.0572088	1.96693	0.0491915	0.999838
ENSMUSG00000046721	NA	NA	NA	476.819	0.103095	0.052445	1.96577	0.0493251	0.999838
ENSMUSG00000019194	sodium channel, voltage-gated, type I, beta	Scn1b	20266	7884.13	-0.101704	0.0517677	-1.96462	0.0494581	0.999838
ENSMUSG00000081769	predicted gene 12216	Gm12216	622459	32.6889	-0.0956685	0.0487028	-1.96433	0.0494917	0.999838
ENSMUSG00000042256	patched domain containing 4	Ptchd4	627626	161.957	0.115335	0.0587526	1.96306	0.0496395	0.999838
ENSMUSG00000028211	transformation related protein 53 inducible nuclear protein 1	Trp53inp1	60599	391.695	0.108061	0.0550723	1.96216	0.0497434	0.999838
ENSMUSG00000040569	solute carrier family 26, member 7	Slc26a7	208890	14.4522	0.0362103	0.0184578	1.96179	0.0497875	0.999838
ENSMUSG00000047307	protocadherin beta 13	Pcdhb13	93884	174.978	0.115026	0.0586486	1.96127	0.0498475	0.999838
ENSMUSG00000045777	interferon induced transmembrane protein 10	Ifitm10	320802	332.197	-0.112512	0.0574045	-1.95999	0.0499973	0.999838
ENSMUSG00000019080	major facilitator superfamily domain containing 3	Mfsd3	69572	95.8244	-0.113034	0.0576919	-1.95926	0.050082	0.999838
ENSMUSG00000020238	nicalin homolog (zebrafish)	Ncln	103425	1133.92	-0.0970951	0.0495706	-1.95872	0.0501453	0.999838
ENSMUSG00000081787	NA	NA	NA	64.747	0.10715	0.0547173	1.95825	0.0502007	0.999838
ENSMUSG00000024947	multiple endocrine neoplasia 1	Men1	17283	1265.28	-0.098821	0.0504662	-1.95816	0.0502108	0.999838
ENSMUSG00000038178	solute carrier family 43, member 2	Slc43a2	215113	1695.21	-0.0744872	0.0380409	-1.95808	0.0502203	0.999838
ENSMUSG00000056004	RIKEN cDNA 9330182L06 gene	9330182L06Rik	231014	918.573	0.0894752	0.0457001	1.95788	0.0502444	0.999838
ENSMUSG00000040511	poliovirus receptor	Pvr	52118	213.435	-0.114115	0.0582927	-1.95763	0.0502737	0.999838
ENSMUSG00000020044	tissue inhibitor of metalloproteinase 3	Timp3	21859	1315.87	0.114726	0.0586189	1.95715	0.0503299	0.999838
ENSMUSG00000081231	NA	NA	NA	2.05804	0.0312874	0.0159875	1.95699	0.0503485	0.999838
ENSMUSG00000085939	NA	NA	NA	81.708	0.109246	0.0558285	1.95681	0.0503698	0.999838
ENSMUSG00000062866	phosphatase and actin regulator 2	Phactr2	215789	827.504	0.097118	0.0496714	1.95521	0.0505584	0.999838
ENSMUSG00000082467	NA	NA	NA	1.26341	0.0252925	0.012937	1.95505	0.0505774	0.999838
ENSMUSG00000075376	ring finger and CCCH-type zinc finger domains 2	Rc3h2	319817	1873.92	0.0815787	0.0417351	1.95468	0.0506214	0.999838
ENSMUSG00000084371	NA	NA	NA	12.3586	0.0689709	0.0352903	1.95439	0.0506556	0.999838
ENSMUSG00000090125	POU domain, class 3, transcription factor 1	Pou3f1	18991	752.356	-0.107108	0.0548104	-1.95416	0.0506822	0.999838
ENSMUSG00000081524	NA	NA	NA	6.3189	0.0542624	0.0277834	1.95306	0.0508131	0.999838
ENSMUSG00000087233	NA	NA	NA	2.8572	0.0378552	0.019385	1.95281	0.0508424	0.999838
ENSMUSG00000021770	sterile alpha motif domain containing 8	Samd8	67630	2776.76	0.077872	0.0398837	1.95248	0.0508817	0.999838
ENSMUSG00000024925	ribonuclease H2, subunit C	Rnaseh2c	68209	139.738	-0.111541	0.0571595	-1.9514	0.0510091	0.999838
ENSMUSG00000081056	NA	NA	NA	0.733882	0.0194743	0.00998157	1.95103	0.0510539	0.999838
ENSMUSG00000043448	gap junction protein, gamma 2	Gjc2	118454	215.904	-0.111521	0.0571651	-1.95085	0.0510746	0.999838
ENSMUSG00000043811	reticulon 4 receptor	Rtn4r	65079	1195.85	-0.110192	0.0565027	-1.9502	0.0511521	0.999838
ENSMUSG00000034112	ATPase, Ca++ transporting, type 2C, member 2	Atp2c2	69047	30.7313	-0.0944572	0.0484822	-1.94829	0.0513807	0.999838
ENSMUSG00000091243	vestigial like 3 (Drosophila)	Vgll3	73569	212.917	0.110283	0.0566261	1.94756	0.0514671	0.999838
ENSMUSG00000042148	cytochrome c oxidase assembly protein 10	Cox10	70383	506.226	-0.100623	0.0516662	-1.94755	0.0514685	0.999838
ENSMUSG00000068762	glutathione S-transferase, mu 6	Gstm6	14867	151.045	-0.114363	0.0587453	-1.94675	0.0515642	0.999838
ENSMUSG00000038000	adrenocortical dysplasia	Acd	497652	557.697	-0.103115	0.0529712	-1.94662	0.0515798	0.999838
ENSMUSG00000024302	dystrobrevin alpha	Dtna	13527	3389.37	0.0816463	0.0419439	1.94656	0.0515875	0.999838
ENSMUSG00000074505	FAT tumor suppressor homolog 3 (Drosophila)	Fat3	270120	1998.93	0.10638	0.0546764	1.94563	0.0516996	0.999838
ENSMUSG00000064063	cDNA sequence BC048507	BC048507	408058	46.2636	0.105774	0.0543928	1.94463	0.0518191	0.999838
ENSMUSG00000048779	pyrimidinergic receptor P2Y, G-protein coupled, 6	P2ry6	233571	70.9692	-0.112322	0.0577644	-1.94448	0.0518371	0.999838
ENSMUSG00000051497	potassium inwardly-rectifying channel, subfamily J, member 16	Kcnj16	16517	614.363	0.0900352	0.0463072	1.9443	0.0518591	0.999838
ENSMUSG00000020431	adenylate cyclase 1	Adcy1	432530	30189.3	0.0875348	0.0450306	1.9439	0.051908	0.999838
ENSMUSG00000046718	bone marrow stromal cell antigen 2	Bst2	69550	34.8494	-0.0966695	0.0497414	-1.94344	0.0519627	0.999838
ENSMUSG00000042549	mitogen-activated protein kinase kinase 3, opposite strand	Map2k3os	24082	21.4372	-0.0830933	0.0427692	-1.94283	0.0520368	0.999838
ENSMUSG00000083019	NA	NA	NA	2.19487	0.0321104	0.0165278	1.94281	0.0520388	0.999838
ENSMUSG00000042540	acyl-CoA thioesterase 5	Acot5	217698	61.7153	-0.108311	0.0557989	-1.94109	0.0522472	0.999838
ENSMUSG00000070891	predicted gene 12689	Gm12689	100137011	3.40224	-0.0386336	0.0199053	-1.94087	0.052274	0.999838
ENSMUSG00000081099	NA	NA	NA	9.97699	0.0637991	0.0328768	1.94055	0.0523126	0.999838
ENSMUSG00000022391	RAN GTPase activating protein 1	Rangap1	19387	4502.04	-0.0870026	0.0448419	-1.94021	0.0523542	0.999838
ENSMUSG00000010307	transmembrane protein 86A	Tmem86a	67893	236.126	-0.110083	0.0567679	-1.93918	0.0524789	0.999838
ENSMUSG00000022799	Rho GTPase activating protein 31	Arhgap31	12549	692.311	0.102796	0.0530232	1.93869	0.0525388	0.999838
ENSMUSG00000079644	predicted gene 1110	Gm1110	382064	1.42645	-0.0264558	0.0136471	-1.93857	0.0525539	0.999838
ENSMUSG00000045999	NA	NA	NA	372.217	-0.0460242	0.0237441	-1.93834	0.0525812	0.999838
ENSMUSG00000000301	phosphatidylethanolamine N-methyltransferase	Pemt	18618	40.5017	-0.0973127	0.0502253	-1.93752	0.0526815	0.999838
ENSMUSG00000015476	proline-rich transmembrane protein 1	Prrt1	260297	3171.52	-0.096429	0.0497774	-1.93721	0.0527202	0.999838
ENSMUSG00000061451	transmembrane protein 151A	Tmem151a	381199	3268.47	-0.104688	0.0540547	-1.93671	0.052781	0.999838
ENSMUSG00000048120	ectonucleoside triphosphate diphosphohydrolase 1	Entpd1	12495	266.987	0.110542	0.0571071	1.9357	0.0529044	0.999838
ENSMUSG00000020083	RIKEN cDNA 2010107G23 gene	2010107G23Rik	69894	450.393	-0.0996352	0.0514893	-1.93506	0.0529824	0.999838
ENSMUSG00000092781	NA	NA	NA	1.36305	-0.0264256	0.013658	-1.93481	0.0530138	0.999838
ENSMUSG00000068696	G-protein coupled receptor 88	Gpr88	64378	67.431	0.0381044	0.019698	1.93443	0.0530607	0.999838
ENSMUSG00000047565	acyl-CoA thioesterase 10	Acot10	64833	17.3031	0.0808669	0.0418622	1.93174	0.0533919	0.999838
ENSMUSG00000081499	NA	NA	NA	1.17002	0.024806	0.0128433	1.93143	0.0534296	0.999838
ENSMUSG00000062270	mortality factor 4 like 1	Morf4l1	21761	823.581	-0.0873173	0.0452102	-1.93137	0.0534379	0.999838
ENSMUSG00000027404	small nuclear ribonucleoprotein B	Snrpb	20638	1013.71	-0.103528	0.0536273	-1.93051	0.0535435	0.999838
ENSMUSG00000096458	modulator of apoptosis 1	Moap1	64113	10.5299	-0.0681915	0.0353435	-1.92939	0.0536825	0.999838
ENSMUSG00000028743	aldo-keto reductase family 7, member A5 (aflatoxin aldehyde reductase)	Akr7a5	110198	304.876	-0.109625	0.0568363	-1.92879	0.0537571	0.999838
ENSMUSG00000058743	potassium inwardly-rectifying channel, subfamily J, member 14	Kcnj14	211480	16.9227	0.0791856	0.0410592	1.92857	0.053784	0.999838
ENSMUSG00000030518	family with sequence similarity 189, member A1	Fam189a1	70638	2541.89	-0.0704368	0.0365314	-1.92812	0.0538405	0.999838
ENSMUSG00000029047	peroxisomal biogenesis factor 10	Pex10	668173	289.354	-0.107797	0.0559106	-1.92802	0.053853	0.999838
ENSMUSG00000020178	adenosine A2a receptor	Adora2a	11540	29.8456	0.074494	0.0386448	1.92766	0.0538977	0.999838
ENSMUSG00000027803	WW domain containing transcription regulator 1	Wwtr1	97064	408.598	0.108629	0.0563608	1.92738	0.053932	0.999838
ENSMUSG00000096617	NA	NA	NA	2.15983	0.0317321	0.016469	1.92677	0.054008	0.999838
ENSMUSG00000022217	ER membrane protein complex subunit 9	Emc9	85308	343.842	-0.107096	0.0555988	-1.92624	0.0540749	0.999838
ENSMUSG00000045087	sphingosine-1-phosphate receptor 5	S1pr5	94226	274.64	-0.11316	0.0587891	-1.92485	0.0542478	0.999838
ENSMUSG00000071454	dystrobrevin, beta	Dtnb	13528	1386.63	-0.0833578	0.0433219	-1.92415	0.0543359	0.999838
ENSMUSG00000087009	nephrosis 1 homolog, nephrin, opposite strand	Nphs1os	445267	4.39193	0.0457029	0.0237538	1.92403	0.0543513	0.999838
ENSMUSG00000026663	activating transcription factor 6	Atf6	226641	2544.85	0.0835416	0.0434233	1.92389	0.0543685	0.999838
ENSMUSG00000084686	NA	NA	NA	2.15186	0.0326356	0.0169642	1.92379	0.054381	0.999838
ENSMUSG00000031681	SMAD family member 1	Smad1	17125	431.254	-0.0984665	0.0511983	-1.92324	0.0544502	0.999838
ENSMUSG00000044216	potassium inwardly-rectifying channel, subfamily J, member 4	Kcnj4	16520	1295.02	-0.111238	0.057842	-1.92314	0.0544626	0.999838
ENSMUSG00000064372	NA	NA	NA	762.099	0.113075	0.058818	1.92245	0.0545488	0.999838
ENSMUSG00000056972	melanoma antigen, family L, 2	Magel2	27385	66.2351	0.106854	0.0555901	1.92217	0.0545845	0.999838
ENSMUSG00000019370	calmodulin 3	Calm3	12315	32327.3	-0.0900622	0.0468568	-1.92207	0.0545965	0.999838
ENSMUSG00000082778	NA	NA	NA	7.75504	0.0558915	0.0290913	1.92125	0.0547007	0.999838
ENSMUSG00000032532	cholecystokinin	Cck	12424	3489.69	-0.104079	0.0541996	-1.9203	0.0548198	0.999838
ENSMUSG00000027878	notch 2	Notch2	18129	867.839	0.103639	0.0539782	1.92001	0.0548566	0.999838
ENSMUSG00000010607	phosphatidylinositol glycan anchor biosynthesis, class Y-like	Pigyl	66268	246.77	-0.11183	0.058277	-1.91894	0.0549924	0.999838
ENSMUSG00000027293	EH-domain containing 4	Ehd4	98878	194.336	0.111553	0.0581364	1.91881	0.0550079	0.999838
ENSMUSG00000011877	G protein-coupled receptor kinase-interactor 1	Git1	216963	7881.89	-0.0961377	0.0501028	-1.91881	0.0550086	0.999838
ENSMUSG00000021250	FBJ osteosarcoma oncogene	Fos	14281	343.797	-0.109754	0.0572041	-1.91864	0.0550301	0.999838
ENSMUSG00000027684	MDS1 and EVI1 complex locus	Mecom	14013	47.4971	0.100873	0.052593	1.91799	0.0551122	0.999838
ENSMUSG00000022938	family with sequence similarity 3, member B	Fam3b	52793	0.674648	0.0155114	0.00808765	1.91792	0.0551217	0.999838
ENSMUSG00000019820	utrophin	Utrn	22288	1249.75	0.112608	0.0587305	1.91737	0.0551914	0.999838
ENSMUSG00000066607	RIKEN cDNA 6030419C18 gene	6030419C18Rik	319477	2493.31	-0.0994158	0.0518511	-1.91733	0.0551959	0.999838
ENSMUSG00000061286	exosome component 5	Exosc5	27998	156.785	-0.111817	0.0583196	-1.91731	0.0551981	0.999838
ENSMUSG00000024411	aquaporin 4	Aqp4	11829	3869.66	0.0836374	0.0436277	1.91707	0.0552289	0.999838
ENSMUSG00000063430	WSC domain containing 2	Wscd2	320916	1590.51	-0.0866741	0.0452204	-1.9167	0.0552757	0.999838
ENSMUSG00000071640	syntaxin-binding protein 3B	Stxbp3b	619371	17.9287	0.0799323	0.0417033	1.91669	0.0552772	0.999838
ENSMUSG00000036752	tubulin, beta 4B class IVB	Tubb4b	227613	2040.13	-0.0932723	0.048679	-1.91607	0.0553565	0.999838
ENSMUSG00000032718	MANSC domain containing 1	Mansc1	67729	227.145	-0.110898	0.057906	-1.91514	0.0554744	0.999838
ENSMUSG00000030600	leucine rich repeat and fibronectin type III domain containing 1	Lrfn1	80749	440.851	-0.112622	0.0588127	-1.91493	0.0555014	0.999838
ENSMUSG00000045962	WNK lysine deficient protein kinase 1	Wnk1	232341	5548.74	0.0875059	0.045717	1.91408	0.0556104	0.999838
ENSMUSG00000063727	tumor necrosis factor receptor superfamily, member 11b (osteoprotegerin)	Tnfrsf11b	18383	16.7047	0.0778848	0.0406966	1.91379	0.0556469	0.999838
ENSMUSG00000046334	NA	NA	NA	3.79401	0.0423108	0.0221101	1.91364	0.0556666	0.999838
ENSMUSG00000082875	NA	NA	NA	0.959333	0.0221452	0.0115738	1.91339	0.0556976	0.999838
ENSMUSG00000029752	asparagine synthetase	Asns	27053	2015.7	-0.0805846	0.0421194	-1.91324	0.055717	0.999838
ENSMUSG00000018293	profilin 1	Pfn1	18643	2126.19	-0.102365	0.0535189	-1.9127	0.0557868	0.999838
ENSMUSG00000023861	mitochondrial pyruvate carrier 1	Mpc1	55951	152.711	-0.112147	0.0586395	-1.91248	0.0558145	0.999838
ENSMUSG00000058672	tubulin, beta 2A class IIA	Tubb2a	22151	8299.42	-0.089807	0.0469596	-1.91243	0.0558212	0.999838
ENSMUSG00000061755	biorientation of chromosomes in cell division 1-like	Bod1l	665775	2423.17	0.0981403	0.0513654	1.91063	0.0560521	0.999838
ENSMUSG00000071042	RAS, guanyl releasing protein 3	Rasgrp3	240168	365.01	0.109308	0.0572445	1.90949	0.0561995	0.999838
ENSMUSG00000002210	smg-9 homolog, nonsense mediated mRNA decay factor (C. elegans)	Smg9	71997	472.755	-0.105256	0.0551275	-1.90932	0.0562211	0.999838
ENSMUSG00000033365	importin 13	Ipo13	230673	2166.29	-0.0838248	0.0439141	-1.90884	0.0562831	0.999838
ENSMUSG00000012848	ribosomal protein S5	Rps5	20103	3155.77	-0.0987881	0.0517682	-1.90828	0.0563554	0.999838
ENSMUSG00000026834	activin A receptor, type IC	Acvr1c	269275	604.457	0.0952929	0.0499371	1.90826	0.0563579	0.999838
ENSMUSG00000040105	phosphatidic acid phosphatase type 2 domain containing 2	Ppapdc2	74411	1462.04	-0.0815372	0.0427289	-1.90825	0.0563593	0.999838
ENSMUSG00000091549	NA	NA	NA	37.6992	0.0961613	0.0503943	1.90818	0.0563685	0.999838
ENSMUSG00000075273	tetratricopeptide repeat domain 30B	Ttc30b	72421	259.895	-0.103419	0.0541993	-1.90813	0.0563742	0.999838
ENSMUSG00000046714	forkhead box C2	Foxc2	14234	6.82444	0.0339554	0.0178002	1.90759	0.0564446	0.999838
ENSMUSG00000087478	RIKEN cDNA 4930506C21 gene	4930506C21Rik	75060	54.7044	0.102638	0.0538241	1.90691	0.0565318	0.999838
ENSMUSG00000053716	dual specificity phosphatase 7	Dusp7	235584	863.878	-0.0990746	0.0519605	-1.90673	0.0565558	0.999838
ENSMUSG00000024006	serine/threonine kinase 38	Stk38	106504	658.595	0.103448	0.0542634	1.9064	0.0565979	0.999838
ENSMUSG00000027208	fibroblast growth factor 7	Fgf7	14178	24.9486	0.0847461	0.0444543	1.90636	0.0566029	0.999838
ENSMUSG00000082809	NA	NA	NA	33.8271	0.096103	0.0504119	1.90635	0.0566043	0.999838
ENSMUSG00000060336	zinc finger protein 937	Zfp937	245174	50.0855	0.104239	0.0546928	1.9059	0.056663	0.999838
ENSMUSG00000073755	RIKEN cDNA 5730409E04Rik gene	5730409E04Rik	230757	2226.28	-0.0915953	0.0480609	-1.90582	0.0566736	0.999838
ENSMUSG00000030711	sulfotransferase family 1A, phenol-preferring, member 1	Sult1a1	20887	111.694	0.10647	0.0558733	1.90556	0.0567067	0.999838
ENSMUSG00000010054	tumor suppressor candidate 2	Tusc2	80385	1341.84	-0.093825	0.0492399	-1.90546	0.0567197	0.999838
ENSMUSG00000040907	ATPase, Na+/K+ transporting, alpha 3 polypeptide	Atp1a3	232975	58023.2	-0.0924481	0.0485262	-1.90512	0.056765	0.999838
ENSMUSG00000092994	NA	NA	NA	0.804935	-0.0193899	0.0101789	-1.90491	0.056792	0.999838
ENSMUSG00000022146	oncostatin M receptor	Osmr	18414	126.588	0.111673	0.0586312	1.90466	0.0568238	0.999838
ENSMUSG00000041769	protein phosphatase 2, regulatory subunit B, delta	Ppp2r2d	52432	1259.97	-0.0857123	0.0450377	-1.90312	0.0570245	0.999838
ENSMUSG00000082935	NA	NA	NA	93.9061	0.110977	0.0583257	1.90271	0.0570783	0.999838
ENSMUSG00000022122	endothelin receptor type B	Ednrb	13618	1307.06	0.0949193	0.0499016	1.90213	0.0571543	0.999838
ENSMUSG00000028780	sema domain, immunoglobulin domain (Ig), short basic domain, secreted, (semaphorin) 3C	Sema3c	20348	731.265	0.101658	0.0534459	1.90207	0.0571626	0.999838
ENSMUSG00000063457	ribosomal protein S15	Rps15	20054	2497.05	-0.0920106	0.0483945	-1.90126	0.0572678	0.999838
ENSMUSG00000029599	DEAD (Asp-Glu-Ala-Asp) box polypeptide 54	Ddx54	71990	896.794	-0.10243	0.0538789	-1.90111	0.0572874	0.999838
ENSMUSG00000025362	ribosomal protein S26	Rps26	27370	423.033	-0.109234	0.0574817	-1.90033	0.0573902	0.999838
ENSMUSG00000024369	negative elongation factor complex member E, Rdbp	Nelfe	27632	455.559	-0.100093	0.0527365	-1.89798	0.057699	0.999838
ENSMUSG00000070327	ring finger protein 213	Rnf213	672511	296.372	0.11114	0.0585699	1.89756	0.0577541	0.999838
ENSMUSG00000037697	DDHD domain containing 1	Ddhd1	114874	1069.83	0.0978119	0.0515474	1.89751	0.0577602	0.999838
ENSMUSG00000081329	NA	NA	NA	3.5516	0.0381422	0.0201062	1.89703	0.0578237	0.999838
ENSMUSG00000025321	integrin beta 8	Itgb8	320910	1653.25	0.102055	0.0538381	1.8956	0.0580133	0.999838
ENSMUSG00000040731	eukaryotic translation initiation factor 4H	Eif4h	22384	6634.19	-0.0854779	0.0451114	-1.89482	0.0581168	0.999838
ENSMUSG00000030685	potassium channel tetramerisation domain containing 13	Kctd13	233877	2435.14	-0.0921492	0.0486351	-1.89471	0.0581315	0.999838
ENSMUSG00000032446	eomesodermin homolog (Xenopus laevis)	Eomes	13813	8.66788	0.0582085	0.0307375	1.89373	0.0582611	0.999838
ENSMUSG00000086340	NA	NA	NA	1.58475	-0.02734	0.0144375	-1.89368	0.0582677	0.999838
ENSMUSG00000025265	FYVE, RhoGEF and PH domain containing 1	Fgd1	14163	292.141	-0.104204	0.055048	-1.89297	0.0583622	0.999838
ENSMUSG00000020300	cytoplasmic polyadenylation element binding protein 4	Cpeb4	67579	4141.84	0.0924935	0.0488655	1.89282	0.0583817	0.999838
ENSMUSG00000041849	caspase recruitment domain family, member 6	Card6	239319	119.979	0.106031	0.0560444	1.8919	0.0585039	0.999838
ENSMUSG00000083599	NA	NA	NA	2.47887	0.0347751	0.0183831	1.89169	0.0585322	0.999838
ENSMUSG00000024679	membrane-spanning 4-domains, subfamily A, member 6D	Ms4a6d	68774	15.1396	0.0694182	0.0366981	1.8916	0.0585441	0.999838
ENSMUSG00000055116	aryl hydrocarbon receptor nuclear translocator-like	Arntl	11865	813.683	-0.105693	0.0559044	-1.8906	0.0586778	0.999838
ENSMUSG00000048279	sacsin	Sacs	50720	3180.3	0.0927039	0.04904	1.89037	0.058708	0.999838
ENSMUSG00000075268	NA	NA	NA	93.2989	0.107175	0.056728	1.88928	0.0588546	0.999838
ENSMUSG00000022450	NADH dehydrogenase (ubiquinone) 1 alpha subcomplex, 6 (B14)	Ndufa6	67130	1180.9	-0.0992841	0.0525764	-1.88838	0.058975	0.999838
ENSMUSG00000021540	SMAD family member 5	Smad5	17129	942.399	0.0821127	0.0434973	1.88776	0.0590576	0.999838
ENSMUSG00000078671	chromodomain helicase DNA binding protein 2	Chd2	244059	1664.96	0.0916271	0.048539	1.8877	0.0590662	0.999838
ENSMUSG00000014075	Tctex1 domain containing 2	Tctex1d2	66061	235.079	-0.106207	0.0562772	-1.88722	0.0591311	0.999838
ENSMUSG00000019986	Abelson helper integration site 1	Ahi1	52906	6515.22	0.094167	0.0498993	1.88714	0.0591416	0.999838
ENSMUSG00000061808	transthyretin	Ttr	22139	342.282	-0.0408653	0.0216882	-1.88421	0.0595361	0.999838
ENSMUSG00000036398	protein phosphatase 1, regulatory (inhibitor) subunit 11	Ppp1r11	76497	1336.99	-0.0833718	0.0442516	-1.88404	0.0595594	0.999838
ENSMUSG00000085711	NA	NA	NA	16.373	0.0780978	0.0414574	1.88381	0.0595912	0.999838
ENSMUSG00000094483	purine rich element binding protein B	Purb	19291	12744.7	0.0694752	0.0368894	1.88334	0.0596549	0.999838
ENSMUSG00000070315	RIKEN cDNA 4930581F22 gene	4930581F22Rik	78934	100.779	0.107317	0.056985	1.88326	0.0596656	0.999838
ENSMUSG00000071172	serine/arginine-rich splicing factor 3	Srsf3	20383	1749.53	0.0807054	0.0428645	1.8828	0.0597274	0.999838
ENSMUSG00000030401	reticulon 2 (Z-band associated protein)	Rtn2	20167	1239.37	-0.094661	0.0502846	-1.88251	0.0597675	0.999838
ENSMUSG00000080778	NA	NA	NA	1.2879	0.0253196	0.0134544	1.88188	0.0598522	0.999838
ENSMUSG00000019966	kit ligand	Kitl	17311	790.334	0.0990759	0.052656	1.88157	0.0598948	0.999838
ENSMUSG00000047423	expressed sequence AI837181	AI837181	107242	882.269	-0.0975855	0.0518719	-1.88128	0.0599342	0.999838
ENSMUSG00000086503	inactive X specific transcripts	Xist	213742	7959.73	0.0590711	0.0314035	1.88103	0.0599673	0.999838
ENSMUSG00000027487	CDK5 regulatory subunit associated protein 1	Cdk5rap1	66971	274.695	-0.10402	0.0553025	-1.88092	0.0599823	0.999838
ENSMUSG00000082066	NA	NA	NA	1.08449	0.019892	0.0105826	1.87969	0.0601504	0.999838
ENSMUSG00000068221	pyridoxal (pyridoxine, vitamin B6) phosphatase	Pdxp	57028	1201.33	-0.098866	0.0526015	-1.87953	0.0601722	0.999838
ENSMUSG00000020992	NA	NA	NA	34.3924	-0.0913274	0.0485929	-1.87944	0.0601846	0.999838
ENSMUSG00000024190	dual specificity phosphatase 1	Dusp1	19252	384.489	-0.105892	0.0563524	-1.87909	0.0602315	0.999838
ENSMUSG00000053310	neurogranin	Nrgn	64011	14606.6	-0.107879	0.0574218	-1.8787	0.0602852	0.999838
ENSMUSG00000035198	tubulin, gamma 1	Tubg1	103733	714.105	-0.100953	0.0537573	-1.87793	0.0603902	0.999838
ENSMUSG00000032583	MON1 homolog A (yeast)	Mon1a	72825	337.955	-0.104427	0.0556178	-1.87758	0.0604381	0.999838
ENSMUSG00000022427	translocase of outer mitochondrial membrane 22 homolog (yeast)	Tomm22	223696	944.054	-0.0889327	0.0474221	-1.87534	0.0607454	0.999838
ENSMUSG00000030180	lysine (K)-specific demethylase 5A	Kdm5a	214899	1496.75	0.0935487	0.0498931	1.87498	0.0607951	0.999838
ENSMUSG00000039031	Rho GTPase activating protein 18	Arhgap18	73910	140.155	0.110092	0.0587168	1.87497	0.0607971	0.999838
ENSMUSG00000029119	mannosidase 2, alpha B2	Man2b2	17160	552.377	-0.0918562	0.0490145	-1.87406	0.0609222	0.999838
ENSMUSG00000034341	WW domain binding protein 2	Wbp2	22378	7183.51	-0.0863659	0.0461075	-1.87314	0.0610486	0.999838
ENSMUSG00000042599	lysine (K)-specific demethylase 7A	Kdm7a	338523	2286.43	0.104406	0.0557551	1.87258	0.0611269	0.999838
ENSMUSG00000008601	RAB25, member RAS oncogene family	Rab25	53868	1.11256	0.0225132	0.0120282	1.87169	0.0612494	0.999838
ENSMUSG00000032796	laminin, alpha 1	Lama1	16772	82.4248	0.067576	0.036113	1.87124	0.0613119	0.999838
ENSMUSG00000020122	epidermal growth factor receptor	Egfr	13649	385.124	0.102591	0.0548341	1.87094	0.061353	0.999838
ENSMUSG00000029847	RIKEN cDNA 2010107G12 gene	2010107G12Rik	243753	10.8014	-0.0591984	0.0316489	-1.87047	0.0614181	0.999838
ENSMUSG00000029455	aldehyde dehydrogenase 2, mitochondrial	Aldh2	11669	1478.03	-0.0930968	0.0497966	-1.86954	0.0615478	0.999838
ENSMUSG00000056008	predicted gene 11541	Gm11541	432589	2.13159	0.0308581	0.0165062	1.86949	0.0615552	0.999838
ENSMUSG00000072714	NA	NA	NA	1.31889	0.0241811	0.0129357	1.86933	0.0615764	0.999838
ENSMUSG00000032769	transient receptor potential cation channel, subfamily A, member 1	Trpa1	277328	25.0616	-0.079061	0.0423326	-1.86761	0.0618159	0.999838
ENSMUSG00000008845	CD163 antigen	Cd163	93671	29.336	0.0728972	0.0390407	1.86721	0.0618722	0.999838
ENSMUSG00000029715	processing of precursor 7, ribonuclease P family, (S. cerevisiae)	Pop7	74097	281.259	-0.10552	0.056513	-1.86718	0.0618762	0.999838
ENSMUSG00000068869	NA	NA	NA	108.9	0.109451	0.0586291	1.86683	0.0619252	0.999838
ENSMUSG00000081389	NA	NA	NA	1.39458	0.0254537	0.0136377	1.86643	0.0619814	0.999838
ENSMUSG00000049001	neuron-derived neurotrophic factor	Ndnf	68169	437.623	0.108402	0.0580842	1.86629	0.0620008	0.999838
ENSMUSG00000097541	NA	NA	NA	4.53221	0.0461144	0.0247192	1.86553	0.062107	0.999838
ENSMUSG00000050410	transcription factor 19	Tcf19	106795	45.5465	-0.0988698	0.0530142	-1.86497	0.062186	0.999838
ENSMUSG00000005150	WD repeat domain containing 83	Wdr83	67836	464.478	-0.0934116	0.0501144	-1.86397	0.0623264	0.999838
ENSMUSG00000024054	SMC hinge domain containing 1	Smchd1	74355	1176.64	0.0823954	0.0442093	1.86376	0.0623559	0.999838
ENSMUSG00000028649	microtubule-actin crosslinking factor 1	Macf1	11426	9754.36	0.109339	0.0586696	1.86364	0.0623727	0.999838
ENSMUSG00000087281	NA	NA	NA	2.32225	0.0307449	0.0164976	1.8636	0.0623781	0.999838
ENSMUSG00000028702	RAD54 like (S. cerevisiae)	Rad54l	19366	34.661	0.0944822	0.0507164	1.86295	0.0624688	0.999838
ENSMUSG00000064340	NA	NA	NA	260.158	-0.105292	0.0565265	-1.86271	0.0625031	0.999838
ENSMUSG00000038127	coiled-coil domain containing 50	Ccdc50	67501	1513.47	0.0929292	0.0498939	1.86254	0.0625275	0.999838
ENSMUSG00000071074	Yip1 domain family, member 3	Yipf3	28064	868.781	-0.0871717	0.0468061	-1.8624	0.0625466	0.999838
ENSMUSG00000007594	hyaluronan and proteoglycan link protein 4	Hapln4	330790	3348.01	-0.0793477	0.0426472	-1.86056	0.0628061	0.999838
ENSMUSG00000035314	glycerophosphodiester phosphodiesterase domain containing 5	Gdpd5	233552	328.434	-0.107017	0.0575281	-1.86025	0.0628501	0.999838
ENSMUSG00000080831	NA	NA	NA	1.52888	0.0244038	0.0131213	1.85987	0.0629041	0.999838
ENSMUSG00000078365	Moloney sarcoma oncogene	Mos	17451	0.682863	-0.0185114	0.00995596	-1.85933	0.0629799	0.999838
ENSMUSG00000021302	geranylgeranyl diphosphate synthase 1	Ggps1	14593	634.812	0.0910609	0.0489891	1.8588	0.0630559	0.999838
ENSMUSG00000025041	5'-nucleotidase, cytosolic II	Nt5c2	76952	1448.94	0.069441	0.0373584	1.85878	0.0630588	0.999838
ENSMUSG00000047428	delta-like 2 homolog (Drosophila)	Dlk2	106565	401.182	-0.10757	0.0578756	-1.85864	0.0630787	0.999838
ENSMUSG00000030519	amyloid beta (A4) precursor protein-binding, family A, member 2	Apba2	11784	5201.82	-0.0739708	0.0398079	-1.85819	0.0631418	0.999838
ENSMUSG00000030699	T-box 6	Tbx6	21389	14.2516	0.0703127	0.0378393	1.85819	0.0631419	0.999838
ENSMUSG00000077611	NA	NA	NA	0.763299	0.0185649	0.00999373	1.85765	0.0632183	0.999838
ENSMUSG00000073096	leucine rich repeat containing 61	Lrrc61	243371	480.132	-0.0955433	0.0514402	-1.85736	0.0632593	0.999838
ENSMUSG00000024958	G protein-coupled receptor 137	Gpr137	107173	1578.49	-0.0987032	0.0531462	-1.8572	0.0632824	0.999838
ENSMUSG00000029670	inhibitor of growth family, member 3	Ing3	71777	478.358	0.0932	0.0501846	1.85714	0.0632909	0.999838
ENSMUSG00000033819	protein phosphatase 1, regulatory (inhibitor) subunit 16A	Ppp1r16a	73062	1098.91	-0.0973465	0.0524178	-1.85713	0.0632929	0.999838
ENSMUSG00000028937	acyl-CoA thioesterase 7	Acot7	70025	5320.25	-0.0885378	0.0477092	-1.85578	0.0634851	0.999838
ENSMUSG00000063663	bromodomain and WD repeat domain containing 3	Brwd3	382236	529.107	0.108964	0.0587199	1.85565	0.0635034	0.999838
ENSMUSG00000071076	jun D proto-oncogene	Jund	16478	655.138	-0.106596	0.0574736	-1.85469	0.0636408	0.999838
ENSMUSG00000069833	AHNAK nucleoprotein (desmoyokin)	Ahnak	66395	484.478	0.0966399	0.0521232	1.85407	0.0637294	0.999838
ENSMUSG00000030268	branched chain aminotransferase 1, cytosolic	Bcat1	12035	2536.63	-0.0723993	0.039057	-1.85368	0.0637845	0.999838
ENSMUSG00000092458	NA	NA	NA	1.67374	0.0280534	0.0151351	1.85354	0.0638051	0.999838
ENSMUSG00000028003	lecithin-retinol acyltransferase (phosphatidylcholine-retinol-O-acyltransferase)	Lrat	79235	3.06064	0.0366454	0.01978	1.85265	0.0639329	0.999838
ENSMUSG00000020680	TAF15 RNA polymerase II, TATA box binding protein (TBP)-associated factor	Taf15	70439	1211.69	-0.0787421	0.0425056	-1.85251	0.0639525	0.999838
ENSMUSG00000041540	SRY (sex determining region Y)-box 5	Sox5	20678	757.143	0.102053	0.0550917	1.85243	0.0639645	0.999838
ENSMUSG00000000386	MX dynamin-like GTPase 1	Mx1	17857	3.22491	0.0383058	0.0206797	1.85234	0.0639767	0.999838
ENSMUSG00000005547	cytochrome P450, family 2, subfamily a, polypeptide 5	Cyp2a5	13087	0.638035	0.0174733	0.0094339	1.85218	0.0640003	0.999838
ENSMUSG00000068921	death associated protein 3	Dap3	65111	1647.61	-0.0838471	0.0453	-1.85093	0.0641795	0.999838
ENSMUSG00000025880	SMAD family member 7	Smad7	17131	364.733	-0.102415	0.0553514	-1.85027	0.064274	0.999838
ENSMUSG00000077450	RAB11B, member RAS oncogene family	Rab11b	19326	796.328	-0.0904534	0.0488925	-1.85005	0.0643069	0.999838
ENSMUSG00000029368	albumin	Alb	11657	0.648063	-0.0182485	0.00986642	-1.84956	0.0643768	0.999838
ENSMUSG00000074184	NA	NA	NA	0.754157	0.0173879	0.00940423	1.84894	0.064466	0.999838
ENSMUSG00000039431	myotubularin related protein 7	Mtmr7	54384	1259.01	-0.0730546	0.0395161	-1.84873	0.0644967	0.999838
ENSMUSG00000025485	resistance to inhibitors of cholinesterase 8 homolog (C. elegans)	Ric8	101489	1423.41	-0.0750786	0.0406114	-1.84871	0.0644997	0.999838
ENSMUSG00000006288	tetratricopeptide repeat domain 5	Ttc5	219022	648.633	-0.0902273	0.0488061	-1.84869	0.0645025	0.999838
ENSMUSG00000022471	X-ray repair complementing defective repair in Chinese hamster cells 6	Xrcc6	14375	433.804	-0.0957531	0.0518196	-1.84781	0.0646292	0.999838
ENSMUSG00000038973	claudin domain containing 2	Cldnd2	74276	0.744775	0.0174992	0.00947728	1.84643	0.0648296	0.999838
ENSMUSG00000047888	trinucleotide repeat containing 6b	Tnrc6b	213988	2855.14	0.103151	0.0558914	1.84556	0.0649565	0.999838
ENSMUSG00000030697	protein phosphatase 4, catalytic subunit	Ppp4c	56420	485.268	-0.0933221	0.0505766	-1.84516	0.065014	0.999838
ENSMUSG00000059355	predicted gene 2573	Gm2573	100040052	223.162	-0.107447	0.0582536	-1.84446	0.0651155	0.999838
ENSMUSG00000026469	xenotropic and polytropic retrovirus receptor 1	Xpr1	19775	3522.65	0.0806493	0.0437263	1.84441	0.0651231	0.999838
ENSMUSG00000022184	F-box protein 4	Fbxo4	106052	122.702	-0.1082	0.058719	-1.84268	0.0653756	0.999838
ENSMUSG00000047379	UDP-GlcNAc:betaGal beta-1,3-N-acetylglucosaminyltransferase 1	B3gnt1	108902	2264.17	-0.0795695	0.0432089	-1.84151	0.0655474	0.999838
ENSMUSG00000022636	activated leukocyte cell adhesion molecule	Alcam	11658	3817.92	0.0764401	0.0415236	1.84088	0.0656385	0.999838
ENSMUSG00000048874	PHD finger protein 3	Phf3	213109	2246.55	0.0789342	0.0428819	1.84073	0.0656606	0.999838
ENSMUSG00000036432	seven in absentia 2	Siah2	20439	290.062	-0.103526	0.0562568	-1.84024	0.065733	0.999838
ENSMUSG00000046908	leukotriene B4 receptor 1	Ltb4r1	16995	1.56598	0.0280205	0.0152331	1.83945	0.0658496	0.999838
ENSMUSG00000034686	proline rich 7 (synaptic)	Prr7	432763	139.463	-0.0983643	0.053483	-1.83917	0.0658902	0.999838
ENSMUSG00000039488	contactin 5	Cntn5	244682	110.845	0.107065	0.0582745	1.83726	0.066172	0.999838
ENSMUSG00000020329	polymerase (RNA) mitochondrial (DNA directed)	Polrmt	216151	565.971	-0.0976828	0.0531769	-1.83694	0.0662189	0.999838
ENSMUSG00000024767	OTU domain, ubiquitin aldehyde binding 1	Otub1	107260	3984.81	-0.0854838	0.0465434	-1.83665	0.0662618	0.999838
ENSMUSG00000082607	NA	NA	NA	5.49127	0.045744	0.0249105	1.83633	0.0663086	0.999838
ENSMUSG00000091408	NA	NA	NA	26.558	0.0848489	0.046206	1.83632	0.0663106	0.999838
ENSMUSG00000062980	cadherin-like and PC-esterase domain containing 1	Cped1	214642	70.163	0.0582871	0.0317453	1.83608	0.0663451	0.999838
ENSMUSG00000047420	family with sequence similarity 180, member A	Fam180a	208164	17.8293	0.057306	0.0312119	1.83603	0.0663527	0.999838
ENSMUSG00000015312	growth arrest and DNA-damage-inducible 45 beta	Gadd45b	17873	179.313	-0.107835	0.0587327	-1.83602	0.066354	0.999838
ENSMUSG00000002984	translocase of outer mitochondrial membrane 40 homolog (yeast)	Tomm40	53333	1105.61	-0.0891074	0.0485332	-1.83601	0.0663562	0.999838
ENSMUSG00000040565	BTAF1 RNA polymerase II, B-TFIID transcription factor-associated, (Mot1 homolog, S. cerevisiae)	Btaf1	107182	1181.37	0.10801	0.0588365	1.83576	0.0663926	0.999838
ENSMUSG00000057657	NA	NA	NA	0.640897	0.0170853	0.0093079	1.83557	0.0664209	0.999838
ENSMUSG00000031534	small integral membrane protein 19	Smim19	102032	443.017	-0.0937896	0.0510991	-1.83545	0.0664394	0.999838
ENSMUSG00000049291	protease, serine 38	Prss38	216797	0.85349	-0.0178562	0.00972994	-1.83518	0.0664783	0.999838
ENSMUSG00000034708	granulin	Grn	14824	1176.6	-0.0832347	0.0453705	-1.83456	0.0665716	0.999838
ENSMUSG00000043991	purine rich element binding protein A	Pura	19290	8432.6	0.0934053	0.0509149	1.83454	0.0665744	0.999838
ENSMUSG00000026922	1-acylglycerol-3-phosphate O-acyltransferase 2 (lysophosphatidic acid acyltransferase, beta)	Agpat2	67512	19.4139	-0.0729783	0.039783	-1.83441	0.0665931	0.999838
ENSMUSG00000094942	predicted gene 3604	Gm3604	100041979	13.3718	0.0706206	0.0384995	1.83433	0.0666058	0.999838
ENSMUSG00000006442	spermidine synthase	Srm	20810	801.824	-0.0924456	0.050408	-1.83395	0.0666618	0.999838
ENSMUSG00000031820	BRISC and BRCA1 A complex member 1	Babam1	68251	1185.58	-0.0871219	0.047506	-1.83391	0.066667	0.999838
ENSMUSG00000033313	F-box and leucine-rich repeat protein 8	Fbxl8	50788	15.4736	-0.0720796	0.0393296	-1.8327	0.0668466	0.999838
ENSMUSG00000036334	immunoglobulin superfamily, member 10	Igsf10	242050	92.6602	0.107355	0.0585779	1.83269	0.0668488	0.999838
ENSMUSG00000083681	NA	NA	NA	11.625	0.0606878	0.0331233	1.83218	0.0669246	0.999838
ENSMUSG00000020137	THAP domain containing, apoptosis associated protein 2	Thap2	66816	371.154	0.1008	0.0550341	1.8316	0.0670112	0.999838
ENSMUSG00000054452	amino-terminal enhancer of split	Aes	14797	6840.61	-0.0864725	0.0472124	-1.83156	0.0670166	0.999838
ENSMUSG00000060166	zinc finger, DHHC domain containing 8	Zdhhc8	27801	1604.46	-0.0887399	0.0484776	-1.83053	0.06717	0.999838
ENSMUSG00000083993	NA	NA	NA	3.04423	0.0325935	0.0178074	1.83033	0.0672006	0.999838
ENSMUSG00000050222	interleukin 17D	Il17d	239114	97.5566	-0.105834	0.0578233	-1.83031	0.0672039	0.999838
ENSMUSG00000081729	NA	NA	NA	97.5578	0.106541	0.0582113	1.83025	0.0672125	0.999838
ENSMUSG00000003527	DiGeorge syndrome critical region gene 14	Dgcr14	27886	567.277	-0.0897458	0.0490353	-1.83023	0.0672159	0.999838
ENSMUSG00000060279	adaptor-related protein complex 2, alpha 1 subunit	Ap2a1	11771	4581.65	-0.0901581	0.0492892	-1.82916	0.067375	0.999838
ENSMUSG00000062554	NA	NA	NA	26.5123	0.0814869	0.044551	1.82907	0.0673891	0.999838
ENSMUSG00000050875	RIKEN cDNA A730017C20 gene	A730017C20Rik	225583	1002.56	-0.0949506	0.0519214	-1.82874	0.0674392	0.999838
ENSMUSG00000023330	DTW domain containing 1	Dtwd1	69185	213.581	-0.104325	0.0570776	-1.82778	0.0675826	0.999838
ENSMUSG00000037405	intercellular adhesion molecule 1	Icam1	15894	36.4087	0.0874077	0.0478255	1.82764	0.067604	0.999838
ENSMUSG00000033379	ATPase, H+ transporting, lysosomal V0 subunit B	Atp6v0b	114143	3836.33	-0.0810119	0.044329	-1.82751	0.0676225	0.999838
ENSMUSG00000030718	protein phosphatase methylesterase 1	Ppme1	72590	3596.93	-0.0845871	0.0462953	-1.82712	0.0676819	0.999838
ENSMUSG00000009035	transmembrane protein 184b	Tmem184b	223693	1338.54	-0.0760928	0.0416527	-1.82684	0.0677238	0.999838
ENSMUSG00000097895	NA	NA	NA	1.21548	0.0229209	0.0125476	1.82672	0.0677421	0.999838
ENSMUSG00000022407	adenylosuccinate lyase	Adsl	11564	463.376	-0.093417	0.0511704	-1.82561	0.0679097	0.999838
ENSMUSG00000052974	cytochrome P450, family 2, subfamily f, polypeptide 2	Cyp2f2	13107	1.70953	0.0198827	0.010893	1.82527	0.067961	0.999838
ENSMUSG00000023868	phosphodiesterase 10A	Pde10a	23984	2046.04	0.085184	0.0467005	1.82405	0.0681446	0.999838
ENSMUSG00000026558	uridine-cytidine kinase 2	Uck2	80914	257.214	-0.0996823	0.0546691	-1.82338	0.0682465	0.999838
ENSMUSG00000053038	NA	NA	NA	246.441	0.0999506	0.0548175	1.82333	0.0682528	0.999838
ENSMUSG00000087298	NA	NA	NA	62.7669	0.102916	0.0564442	1.82333	0.0682538	0.999838
ENSMUSG00000000817	Fas ligand (TNF superfamily, member 6)	Fasl	14103	2.05664	0.028061	0.0153924	1.82304	0.0682967	0.999838
ENSMUSG00000022761	leucine-zipper-like transcriptional regulator, 1	Lztr1	66863	4684.35	-0.0708619	0.0388751	-1.82281	0.0683324	0.999838
ENSMUSG00000020521	ring finger protein, transmembrane 1	Rnft1	76892	425.825	0.0961589	0.0527647	1.82241	0.0683927	0.999838
ENSMUSG00000016493	CD46 antigen, complement regulatory protein	Cd46	17221	72.715	0.0992641	0.0545	1.82136	0.0685522	0.999838
ENSMUSG00000030086	coiled-coil-helix-coiled-coil-helix domain containing 6	Chchd6	66098	907.818	-0.100833	0.0553977	-1.82017	0.0687337	0.999838
ENSMUSG00000039179	tektin 5	Tekt5	70426	118.141	-0.106672	0.0586371	-1.81919	0.0688828	0.999838
ENSMUSG00000047635	RIKEN cDNA 2810006K23 gene	2810006K23Rik	72650	251.734	0.102816	0.0565276	1.81886	0.0689322	0.999838
ENSMUSG00000029463	family with sequence similarity 216, member A	Fam216a	68948	518.941	-0.0941702	0.0517851	-1.81848	0.0689908	0.999838
ENSMUSG00000042747	keratinocyte associated protein 2	Krtcap2	66059	394.458	-0.0997157	0.0548441	-1.81817	0.0690389	0.999838
ENSMUSG00000020346	mannoside acetylglucosaminyltransferase 1	Mgat1	17308	974.293	-0.0851578	0.0468563	-1.81742	0.0691523	0.999838
ENSMUSG00000022174	defender against cell death 1	Dad1	13135	1183.45	-0.0985051	0.0542033	-1.81733	0.0691671	0.999838
ENSMUSG00000032523	hedgehog acyltransferase-like	Hhatl	74770	148.276	-0.105694	0.0581691	-1.81701	0.0692163	0.999838
ENSMUSG00000056569	myelin protein zero	Mpz	17528	1.05177	0.0191534	0.0105634	1.81319	0.0698028	0.999838
ENSMUSG00000047777	PHD finger protein 13	Phf13	230936	388.24	-0.0977083	0.053899	-1.8128	0.0698619	0.999838
ENSMUSG00000029345	tuftelin interacting protein 11	Tfip11	54723	1038.34	-0.0866047	0.0478065	-1.81157	0.0700529	0.999838
ENSMUSG00000030882	dynein heavy chain domain 1	Dnhd1	77505	216.02	0.106486	0.0587821	1.81154	0.0700577	0.999838
ENSMUSG00000030731	synaptotagmin III	Syt3	20981	1360.41	-0.0876594	0.0483902	-1.81151	0.0700617	0.999838
ENSMUSG00000090210	integrin, alpha 10	Itga10	213119	52.9369	0.089495	0.0494168	1.81102	0.0701371	0.999838
ENSMUSG00000054901	Rho guanine nucleotide exchange factor (GEF) 33	Arhgef33	381112	21.4507	0.0793282	0.0438118	1.81066	0.0701936	0.999838
ENSMUSG00000022199	solute carrier family 22 (organic cation transporter), member 17	Slc22a17	59049	11690.7	-0.0874967	0.048324	-1.81063	0.0701987	0.999838
ENSMUSG00000097198	NA	NA	NA	2.46173	0.0326429	0.0180349	1.80998	0.0702983	0.999838
ENSMUSG00000086681	NA	NA	NA	2.18536	0.0314167	0.0173656	1.80913	0.0704303	0.999838
ENSMUSG00000034158	leucine rich repeat containing 58	Lrrc58	320184	1245.05	0.0907312	0.0501633	1.80872	0.0704953	0.999838
ENSMUSG00000074746	PDZ domain containing 8	Pdzd8	107368	1956.22	0.0712494	0.039411	1.80786	0.070629	0.999838
ENSMUSG00000020622	5'-nucleotidase, cytosolic IB	Nt5c1b	70881	1.06028	0.0220603	0.0122026	1.80784	0.0706319	0.999838
ENSMUSG00000027079	CLP1, cleavage and polyadenylation factor I subunit	Clp1	98985	180.848	-0.104459	0.0577872	-1.80765	0.0706608	0.999838
ENSMUSG00000064247	phosphatidylinositol-specific phospholipase C, X domain containing 1	Plcxd1	403178	132.875	-0.106148	0.0587346	-1.80725	0.0707226	0.999838
ENSMUSG00000072982	RIKEN cDNA 9230009I02 gene	9230009I02Rik	619293	13.742	-0.064723	0.0358219	-1.8068	0.0707935	0.999838
ENSMUSG00000007721	coiled-coil domain containing 124	Ccdc124	234388	807.75	-0.102542	0.0567651	-1.80643	0.0708511	0.999838
ENSMUSG00000025651	ubiquinol-cytochrome c reductase core protein 1	Uqcrc1	22273	4330.7	-0.0905447	0.0501282	-1.80626	0.0708774	0.999838
ENSMUSG00000024571	NA	NA	NA	1564.5	-0.0807184	0.0446887	-1.80624	0.0708811	0.999838
ENSMUSG00000049751	ribosomal protein L36A-like	Rpl36al	66483	281.482	-0.10402	0.0575932	-1.80611	0.0709006	0.999838
ENSMUSG00000084168	NA	NA	NA	1.14575	0.0220224	0.0121978	1.80545	0.0710047	0.999838
ENSMUSG00000029655	NEDD4 binding protein 2-like 2	N4bp2l2	381695	1168.45	0.101228	0.0560925	1.80467	0.0711266	0.999838
ENSMUSG00000004317	chloride channel 5	Clcn5	12728	302.896	0.100781	0.0558464	1.80462	0.0711349	0.999838
ENSMUSG00000024647	cerebellin 2 precursor protein	Cbln2	12405	209.092	-0.106067	0.0587799	-1.80448	0.071156	0.999838
ENSMUSG00000023011	Fas apoptotic inhibitory molecule 2	Faim2	72393	12549.8	-0.0800515	0.0443673	-1.80429	0.0711857	0.999838
ENSMUSG00000068487	NA	NA	NA	2.2991	0.0320014	0.0177399	1.80392	0.0712434	0.999838
ENSMUSG00000096847	transmembrane protein 151B	Tmem151b	210573	2066.02	-0.0782675	0.0433919	-1.80373	0.0712729	0.999838
ENSMUSG00000026975	diphthamine biosynethesis 7	Dph7	67228	508.815	-0.0900969	0.0499904	-1.80228	0.0715007	0.999838
ENSMUSG00000056367	ARP3 actin-related protein 3B	Actr3b	242894	2581.27	-0.0847923	0.0470488	-1.80222	0.0715107	0.999838
ENSMUSG00000041506	RRP9, small subunit (SSU) processome component, homolog (yeast)	Rrp9	27966	367.868	-0.0998697	0.0554149	-1.80222	0.0715109	0.999838
ENSMUSG00000047854	syntaxin 19	Stx19	68159	2.65068	0.0296878	0.0164791	1.80154	0.0716175	0.999838
ENSMUSG00000040029	importin 8	Ipo8	320727	1461.06	0.0692224	0.0384323	1.80115	0.0716794	0.999838
ENSMUSG00000027196	RIKEN cDNA 4921507L20 gene	4921507L20Rik	70852	6.60288	0.0444717	0.0246931	1.80097	0.0717073	0.999838
ENSMUSG00000031232	magnesium transporter 1	Magt1	67075	461.504	0.0905621	0.0502865	1.80092	0.0717151	0.999838
ENSMUSG00000023089	NADH dehydrogenase (ubiquinone) 1 alpha subcomplex, 5	Ndufa5	68202	1380.57	-0.099606	0.0553098	-1.80087	0.071723	0.999838
ENSMUSG00000002379	NADH dehydrogenase (ubiquinone) 1 alpha subcomplex 11	Ndufa11	69875	1057.36	-0.0987293	0.0548464	-1.80011	0.071844	0.999838
ENSMUSG00000029028	leucine rich repeat containing 47	Lrrc47	72946	1044.79	-0.0821525	0.0456451	-1.79981	0.0718909	0.999838
ENSMUSG00000078234	kelch domain containing 7A	Klhdc7a	242721	388.359	0.096135	0.0534228	1.79951	0.0719378	0.999838
ENSMUSG00000034912	MAM domain containing glycosylphosphatidylinositol anchor 2	Mdga2	320772	673.775	0.10145	0.0563787	1.79944	0.0719485	0.999838
ENSMUSG00000033777	toll-like receptor 13	Tlr13	279572	57.3746	0.0978042	0.0543572	1.79929	0.0719733	0.999838
ENSMUSG00000047459	dynein light chain roadblock-type 1	Dynlrb1	67068	2563.81	-0.0901079	0.050087	-1.79903	0.0720142	0.999838
ENSMUSG00000068748	protein tyrosine phosphatase, receptor type Z, polypeptide 1	Ptprz1	19283	6159.88	0.0961427	0.0534614	1.79836	0.0721205	0.999838
ENSMUSG00000046841	cytoskeleton-associated protein 4	Ckap4	216197	493.531	-0.0885102	0.0492197	-1.79827	0.0721346	0.999838
ENSMUSG00000024403	ATPase, H+ transporting, lysosomal V1 subunit G2	Atp6v1g2	66237	11477.1	-0.0741696	0.0412468	-1.79819	0.0721469	0.999838
ENSMUSG00000026393	NIMA (never in mitosis gene a)-related expressed kinase 7	Nek7	59125	1013.64	0.0808878	0.0449867	1.79804	0.0721712	0.999838
ENSMUSG00000003346	abhydrolase domain containing 17A	Abhd17a	216169	1210.75	-0.101286	0.0563652	-1.79695	0.0723429	0.999838
ENSMUSG00000025140	pyrroline-5-carboxylate reductase 1	Pycr1	209027	46.1938	-0.097596	0.0543297	-1.79636	0.0724367	0.999838
ENSMUSG00000083093	NA	NA	NA	3.86681	0.0387438	0.0215894	1.79457	0.0727218	0.999838
ENSMUSG00000037992	retinoic acid receptor, alpha	Rara	19401	274.361	-0.101797	0.0567734	-1.79304	0.0729663	0.999838
ENSMUSG00000058897	collagen, type XXV, alpha 1	Col25a1	77018	3349.86	0.0839941	0.0468461	1.79298	0.0729765	0.999838
ENSMUSG00000083270	heat shock protein 90 alpha (cytosolic), class B member 1 pseudogene	Gm13498	227885	9.82079	0.0584506	0.0326442	1.79053	0.0733681	0.999838
ENSMUSG00000047228	cDNA sequence BC048546	BC048546	232400	229.253	-0.103456	0.0577814	-1.79048	0.0733768	0.999838
ENSMUSG00000000489	platelet derived growth factor, B polypeptide	Pdgfb	18591	505.091	-0.0870759	0.0486343	-1.79042	0.0733859	0.999838
ENSMUSG00000059659	predicted gene 10069	Gm10069	791299	11.5683	0.0598485	0.0334506	1.78916	0.0735892	0.999838
ENSMUSG00000026047	KDEL (Lys-Asp-Glu-Leu) containing 1	Kdelc1	72050	214.821	0.104332	0.0583227	1.78888	0.0736348	0.999838
ENSMUSG00000027575	ADP-ribosylation factor GTPase activating protein 1	Arfgap1	228998	2356.82	-0.0677562	0.0378888	-1.78829	0.0737288	0.999838
ENSMUSG00000073016	uracil phosphoribosyltransferase (FUR1) homolog (S. cerevisiae)	Uprt	331487	209.825	0.10306	0.0576362	1.78811	0.0737588	0.999838
ENSMUSG00000042425	FERM and PDZ domain containing 3	Frmpd3	245643	124.873	0.101558	0.0568132	1.78757	0.0738456	0.999838
ENSMUSG00000095940	NA	NA	NA	0.824485	0.0185571	0.0103819	1.78745	0.0738653	0.999838
ENSMUSG00000022766	serine (or cysteine) peptidase inhibitor, clade D, member 1	Serpind1	15160	74.7867	0.0614512	0.0343866	1.78707	0.0739268	0.999838
ENSMUSG00000056900	ubiquitin specific peptidase 13 (isopeptidase T-3)	Usp13	72607	686.875	0.0967503	0.0541436	1.78692	0.0739504	0.999838
ENSMUSG00000038324	transient receptor potential cation channel, subfamily C, member 4 associated protein	Trpc4ap	56407	3974.17	-0.0672722	0.0376502	-1.78677	0.0739749	0.999838
ENSMUSG00000031075	anoctamin 1, calcium activated chloride channel	Ano1	101772	70.556	0.097002	0.0543133	1.78597	0.0741037	0.999838
ENSMUSG00000085870	NA	NA	NA	2.53808	0.0261384	0.0146414	1.78524	0.0742222	0.999838
ENSMUSG00000031786	coiled-coil domain containing 135	Ccdc135	330830	50.2982	-0.097152	0.054423	-1.78513	0.0742408	0.999838
ENSMUSG00000004360	RIKEN cDNA 9330159F19 gene	9330159F19Rik	212448	2033.84	0.0696564	0.0390209	1.7851	0.0742446	0.999838
ENSMUSG00000089659	NA	NA	NA	0.899766	0.0186694	0.0104587	1.78506	0.0742511	0.999838
ENSMUSG00000063856	glutathione peroxidase 1	Gpx1	14775	592.26	-0.0922637	0.0516874	-1.78503	0.0742561	0.999838
ENSMUSG00000004347	phosphodiesterase 1C	Pde1c	18575	180.177	0.104602	0.0585999	1.78502	0.0742582	0.999838
ENSMUSG00000031760	metallothionein 3	Mt3	17751	5628.9	-0.0870332	0.0487591	-1.78496	0.0742673	0.999838
ENSMUSG00000032171	protein (peptidyl-prolyl cis/trans isomerase) NIMA-interacting 1	Pin1	23988	1149.59	-0.087498	0.0490245	-1.78478	0.0742968	0.999838
ENSMUSG00000040430	phosphatidylinositol transfer protein, cytoplasmic 1	Pitpnc1	71795	1738.97	0.0711526	0.0398669	1.78476	0.0743009	0.999838
ENSMUSG00000058966	family with sequence similarity 57, member B	Fam57b	68952	1049	-0.0850237	0.0476544	-1.78417	0.0743958	0.999838
ENSMUSG00000037795	NEDD4 binding protein 2	N4bp2	333789	317.04	0.102323	0.0573593	1.7839	0.0744399	0.999838
ENSMUSG00000023025	La ribonucleoprotein domain family, member 4	Larp4	207214	859.565	0.0797665	0.0447287	1.78334	0.074531	0.999838
ENSMUSG00000071489	prostaglandin D receptor	Ptgdr	19214	8.03526	0.0435042	0.0244014	1.78286	0.0746092	0.999838
ENSMUSG00000083078	NA	NA	NA	4.34563	0.03897	0.0218652	1.78228	0.0747028	0.999838
ENSMUSG00000039382	WD repeat domain 45	Wdr45	54636	793.37	-0.0796291	0.044687	-1.78193	0.0747603	0.999838
ENSMUSG00000023034	nuclear receptor subfamily 4, group A, member 1	Nr4a1	15370	1441.69	-0.104824	0.0588281	-1.78187	0.0747704	0.999838
ENSMUSG00000046722	CDC42 small effector 1	Cdc42se1	57912	1680.74	-0.0738215	0.0414307	-1.78181	0.0747808	0.999838
ENSMUSG00000097768	NA	NA	NA	13.6082	0.0672626	0.0377514	1.78172	0.0747944	0.999838
ENSMUSG00000034297	mediator complex subunit 13	Med13	327987	2147.46	0.0885194	0.0496939	1.78129	0.0748645	0.999838
ENSMUSG00000068130	zinc finger protein 442	Zfp442	668923	49.6854	0.0939405	0.0527385	1.78125	0.0748714	0.999838
ENSMUSG00000036923	storkhead box 1	Stox1	216021	55.3682	0.0995825	0.0559221	1.78074	0.0749554	0.999838
ENSMUSG00000040717	interleukin 17 receptor D	Il17rd	171463	321.915	0.0998201	0.0560621	1.78053	0.0749895	0.999838
ENSMUSG00000039725	RIKEN cDNA 2810408M09 gene	2810408M09Rik	381406	255.185	-0.0993032	0.0557869	-1.78004	0.0750687	0.999838
ENSMUSG00000001444	T-box 21	Tbx21	57765	1.83261	-0.0277742	0.0156054	-1.77978	0.0751128	0.999838
ENSMUSG00000034947	transmembrane protein 106A	Tmem106a	217203	16.3465	0.0651738	0.0366227	1.7796	0.0751417	0.999838
ENSMUSG00000042353	Fras1 related extracellular matrix protein 3	Frem3	333315	52.3362	0.0967697	0.0543926	1.7791	0.0752241	0.999838
ENSMUSG00000087112	NA	NA	NA	1.45455	0.0237878	0.0133728	1.77882	0.0752698	0.999838
ENSMUSG00000024981	acyl-CoA synthetase long-chain family member 5	Acsl5	433256	1771.35	-0.0835554	0.0469782	-1.7786	0.0753052	0.999838
ENSMUSG00000083325	NA	NA	NA	66.8598	0.102084	0.0574152	1.77799	0.0754056	0.999838
ENSMUSG00000034951	component of oligomeric golgi complex 7	Cog7	233824	1251.28	-0.0862445	0.0485101	-1.77787	0.0754256	0.999838
ENSMUSG00000062380	tubulin, beta 3 class III	Tubb3	22152	4565.25	-0.0923992	0.0519745	-1.77778	0.0754402	0.999838
ENSMUSG00000096160	NA	NA	NA	63.2615	0.0991878	0.0557945	1.77773	0.0754474	0.999838
ENSMUSG00000029761	caldesmon 1	Cald1	109624	1070.12	0.0994926	0.0559679	1.77767	0.0754577	0.999838
ENSMUSG00000023078	chemokine (C-X-C motif) ligand 13	Cxcl13	55985	0.630359	0.0168094	0.00945669	1.77751	0.0754839	0.999838
ENSMUSG00000036578	FXYD domain-containing ion transport regulator 7	Fxyd7	57780	633.407	-0.0997988	0.0561541	-1.77723	0.07553	0.999838
ENSMUSG00000071054	scaffold attachment factor B	Safb	224903	2059.6	-0.0710455	0.0399802	-1.77702	0.0755657	0.999838
ENSMUSG00000022557	block of proliferation 1	Bop1	12181	1256.03	-0.0907997	0.0510987	-1.77695	0.075577	0.999838
ENSMUSG00000092713	NA	NA	NA	0.980031	-0.0196075	0.0110363	-1.77664	0.0756274	0.999838
ENSMUSG00000084320	NA	NA	NA	2.33455	0.0314492	0.0177034	1.77645	0.075658	0.999838
ENSMUSG00000028451	RIKEN cDNA 1700022I11 gene	1700022I11Rik	67317	8.8112	-0.0560399	0.0315493	-1.77627	0.0756889	0.999838
ENSMUSG00000083465	NA	NA	NA	26.0282	0.0810087	0.0456219	1.77565	0.0757904	0.999838
ENSMUSG00000029713	guanine nucleotide binding protein (G protein), beta 2	Gnb2	14693	4717.42	-0.0905727	0.0510113	-1.77554	0.0758088	0.999838
ENSMUSG00000060376	branched chain ketoacid dehydrogenase E1, alpha polypeptide	Bckdha	12039	744.801	-0.0977724	0.0550911	-1.77474	0.0759407	0.999838
ENSMUSG00000027737	solute carrier family 7 (cationic amino acid transporter, y+ system), member 11	Slc7a11	26570	1281.98	0.0958791	0.0540396	1.77424	0.0760237	0.999838
ENSMUSG00000085037	RIKEN cDNA 4933421O10 gene	4933421O10Rik	100504166	183.18	0.103766	0.0584855	1.77422	0.0760264	0.999838
ENSMUSG00000031880	Ras-related associated with diabetes	Rrad	56437	11.5699	0.0642203	0.0362185	1.77314	0.0762062	0.999838
ENSMUSG00000042165	NA	NA	NA	82.2842	0.103282	0.0582677	1.77255	0.076304	0.999838
ENSMUSG00000070283	NADH dehydrogenase (ubiquinone) 1 alpha subcomplex, assembly factor 3	Ndufaf3	66706	514.849	-0.0962237	0.0542876	-1.77248	0.0763148	0.999838
ENSMUSG00000033707	leucine rich repeat containing 24	Lrrc24	378937	143.575	-0.103929	0.0586413	-1.77228	0.0763475	0.999838
ENSMUSG00000032062	RIKEN cDNA 2310030G06 gene	2310030G06Rik	66952	27.872	-0.0808416	0.0456186	-1.77212	0.0763749	0.999838
ENSMUSG00000041202	phospholipase A2, group IID	Pla2g2d	18782	13.0644	0.0668337	0.0377192	1.77188	0.0764152	0.999838
ENSMUSG00000021188	thyroid hormone receptor interactor 11	Trip11	109181	1410.21	0.0882859	0.0498263	1.77187	0.0764157	0.999838
ENSMUSG00000047146	tet methylcytosine dioxygenase 1	Tet1	52463	350.927	0.103887	0.0586462	1.77142	0.0764908	0.999838
ENSMUSG00000040952	ribosomal protein S19	Rps19	20085	576.054	-0.090851	0.051305	-1.7708	0.0765934	0.999838
ENSMUSG00000026977	membrane-associated ring finger (C3HC4) 7	March7	57438	1727.5	0.0948507	0.0535673	1.77068	0.0766136	0.999838
ENSMUSG00000038658	RAB6A GEF complex partner 1	Ric1	226089	1330.24	0.0943001	0.0532644	1.77041	0.0766581	0.999838
ENSMUSG00000042286	stabilin 1	Stab1	192187	279.452	0.102025	0.0576307	1.77032	0.0766735	0.999838
ENSMUSG00000024524	guanine nucleotide binding protein, alpha stimulating, olfactory type	Gnal	14680	3401.96	0.0717891	0.0405579	1.77004	0.0767204	0.999838
ENSMUSG00000022440	C1q and tumor necrosis factor related protein 6	C1qtnf6	72709	71.574	-0.096569	0.054564	-1.76983	0.0767558	0.999838
ENSMUSG00000081712	NA	NA	NA	5.4935	0.0439713	0.0248648	1.76842	0.0769908	0.999838
ENSMUSG00000022178	ajuba LIM protein	Ajuba	16475	30.6455	0.0815696	0.046127	1.76837	0.0769992	0.999838
ENSMUSG00000011427	zinc finger protein 790	Zfp790	233056	438.981	0.0910726	0.051517	1.76782	0.0770913	0.999838
ENSMUSG00000035382	proprotein convertase subtilisin/kexin type 7	Pcsk7	18554	531.014	-0.0836519	0.0473229	-1.76768	0.0771141	0.999838
ENSMUSG00000028437	ubiquitin-associated protein 1	Ubap1	67123	982.636	-0.0862788	0.0488119	-1.76758	0.0771315	0.999838
ENSMUSG00000037731	thymocyte selection associated family member 2	Themis2	230787	17.0125	0.0727897	0.0411867	1.76731	0.0771764	0.999838
ENSMUSG00000027015	cytochrome b reductase 1	Cybrd1	73649	210.087	0.102076	0.057764	1.76712	0.0772085	0.999838
ENSMUSG00000035781	R3H domain containing 4	R3hdm4	109284	4643.13	-0.0780752	0.0441869	-1.76693	0.0772399	0.999838
ENSMUSG00000022462	solute carrier family 38, member 2	Slc38a2	67760	2706.32	0.093709	0.0530362	1.76689	0.0772471	0.999838
ENSMUSG00000025503	transaldolase 1	Taldo1	21351	1667.88	-0.0878314	0.0497527	-1.76536	0.0775035	0.999838
ENSMUSG00000085255	NA	NA	NA	12.058	-0.0647941	0.0367162	-1.76473	0.0776093	0.999838
ENSMUSG00000041688	angiomotin	Amot	27494	820.031	0.0838328	0.0475231	1.76404	0.0777249	0.999838
ENSMUSG00000071649	beta-1,3-glucuronyltransferase 3 (glucuronosyltransferase I)	B3gat3	72727	2340.07	-0.0920767	0.0522158	-1.76339	0.0778352	0.999838
ENSMUSG00000086219	serine/arginine repetitive matrix 4, opposite strand	Srrm4os	76798	34.0258	0.0656118	0.0372096	1.7633	0.0778495	0.999838
ENSMUSG00000037933	bicaudal D homolog 2 (Drosophila)	Bicd2	76895	1973.52	0.0813712	0.0461623	1.76272	0.0779479	0.999838
ENSMUSG00000083327	NA	NA	NA	403.112	0.0961356	0.0545532	1.76224	0.0780294	0.999838
ENSMUSG00000039515	protein phosphatase 2A activator, regulatory subunit B	Ppp2r4	110854	3272.25	-0.0737503	0.041863	-1.76171	0.0781191	0.999838
ENSMUSG00000041263	RUN and SH3 domain containing 1	Rusc1	72296	2874.92	-0.0748919	0.0425145	-1.76156	0.0781436	0.999838
ENSMUSG00000081118	NA	NA	NA	1.26755	0.0228929	0.0129959	1.76154	0.0781471	0.999838
ENSMUSG00000021972	homeobox containing 1	Hmbox1	219150	1416.07	0.0952243	0.054062	1.76139	0.0781723	0.999838
ENSMUSG00000018398	septin 8	2008-09-01	20362	7547.81	-0.0517424	0.029397	-1.76013	0.0783865	0.999838
ENSMUSG00000038843	glucosaminyl (N-acetyl) transferase 1, core 2	Gcnt1	14537	160.119	0.103157	0.0586236	1.75965	0.0784671	0.999838
ENSMUSG00000032855	polycystic kidney disease 1 homolog	Pkd1	18763	2817.63	0.0992458	0.0564039	1.75956	0.0784828	0.999838
ENSMUSG00000021814	annexin A7	Anxa7	11750	2340.27	-0.0674749	0.0383713	-1.75847	0.0786674	0.999838
ENSMUSG00000036781	ribosomal protein S27-like	Rps27l	67941	127.851	-0.102089	0.0580665	-1.75814	0.0787241	0.999838
ENSMUSG00000053153	sperm associated antigen 16	Spag16	66722	24.41	-0.0810757	0.0461174	-1.75803	0.0787423	0.999838
ENSMUSG00000089705	NA	NA	NA	2.37816	0.0287141	0.0163332	1.75803	0.0787431	0.999838
ENSMUSG00000028581	lysosomal-associated protein transmembrane 5	Laptm5	16792	623.513	-0.0924034	0.0525646	-1.7579	0.0787644	0.999838
ENSMUSG00000027602	microtubule-associated protein 1 light chain 3 alpha	Map1lc3a	66734	2002.31	-0.0924595	0.0526267	-1.7569	0.0789357	0.999838
ENSMUSG00000008136	four and a half LIM domains 2	Fhl2	14200	613.369	-0.0954683	0.0543431	-1.75677	0.0789572	0.999838
ENSMUSG00000097819	NA	NA	NA	2.03431	0.0289353	0.0164726	1.75657	0.0789909	0.999838
ENSMUSG00000084342	NA	NA	NA	5.3602	0.0427	0.0243217	1.75563	0.0791512	0.999838
ENSMUSG00000049097	ankyrin repeat domain 34A	Ankrd34a	545554	1102.53	-0.0972163	0.0553804	-1.75543	0.0791862	0.999838
ENSMUSG00000082519	NA	NA	NA	0.758116	0.016015	0.00912558	1.75496	0.0792665	0.999838
ENSMUSG00000089902	NA	NA	NA	0.622464	-0.0164651	0.00938233	-1.75491	0.0792753	0.999838
ENSMUSG00000025580	eukaryotic translation initiation factor 4A3	Eif4a3	192170	741.171	-0.084589	0.0482121	-1.75452	0.0793416	0.999838
ENSMUSG00000003452	bicaudal D homolog 1 (Drosophila)	Bicd1	12121	1246.47	0.0895784	0.0510582	1.75444	0.0793558	0.999838
ENSMUSG00000024659	annexin A1	Anxa1	16952	31.0149	0.0652981	0.0372305	1.75389	0.0794497	0.999838
ENSMUSG00000025132	Rho GDP dissociation inhibitor (GDI) alpha	Arhgdia	192662	4925.7	-0.0792208	0.0451758	-1.75361	0.0794971	0.999838
ENSMUSG00000022602	activity regulated cytoskeletal-associated protein	Arc	11838	2884.14	-0.100691	0.0574283	-1.75333	0.0795457	0.999838
ENSMUSG00000031847	RIKEN cDNA 1700030J22 gene	1700030J22Rik	69528	184.417	-0.100853	0.0575294	-1.75306	0.0795914	0.999838
ENSMUSG00000022619	mitogen-activated protein kinase 8 interacting protein 2	Mapk8ip2	60597	8526.1	-0.0705494	0.0402437	-1.75305	0.0795932	0.999838
ENSMUSG00000021660	basic transcription factor 3	Btf3	218490	657.117	-0.083065	0.0474049	-1.75224	0.0797318	0.999838
ENSMUSG00000020211	splicing factor 3a, subunit 2	Sf3a2	20222	551.769	-0.102082	0.0582846	-1.75144	0.0798701	0.999838
ENSMUSG00000039759	THAP domain containing, apoptosis associated protein 3	Thap3	69876	232.966	-0.0999192	0.0570512	-1.75139	0.0798779	0.999838
ENSMUSG00000037416	Dmx-like 1	Dmxl1	240283	2317.51	0.0985111	0.0562564	1.75111	0.0799271	0.999838
ENSMUSG00000074582	ADP-ribosylation factor guanine nucleotide-exchange factor 2 (brefeldin A-inhibited)	Arfgef2	99371	2343.17	0.0817252	0.0466838	1.75061	0.0800129	0.999838
ENSMUSG00000082491	NA	NA	NA	41.6518	0.088808	0.050744	1.75012	0.0800975	0.999838
ENSMUSG00000000743	charged multivesicular body protein 1A	Chmp1a	234852	1634.7	-0.0817075	0.0466883	-1.75006	0.0801075	0.999838
ENSMUSG00000052613	protocadherin 15	Pcdh15	11994	234.66	0.0989957	0.0565832	1.74956	0.0801939	0.999838
ENSMUSG00000084394	NA	NA	NA	1.15619	0.0209257	0.0119627	1.74925	0.0802474	0.999838
ENSMUSG00000049112	oxytocin receptor	Oxtr	18430	255.876	-0.0995205	0.0569178	-1.74849	0.0803784	0.999838
ENSMUSG00000038793	left right determination factor 1	Lefty1	13590	162.762	-0.101962	0.0583372	-1.7478	0.0804983	0.999838
ENSMUSG00000070469	ADAMTS-like 3	Adamtsl3	269959	37.9033	0.0716896	0.0410177	1.74777	0.0805036	0.999838
ENSMUSG00000023903	matrix metallopeptidase 25	Mmp25	240047	6.2721	-0.0465983	0.0266723	-1.74706	0.0806262	0.999838
ENSMUSG00000018846	pantothenate kinase 3	Pank3	211347	2183.12	0.0830772	0.0475539	1.74701	0.0806351	0.999838
ENSMUSG00000055198	predicted gene 12830	Gm12830	433746	0.968155	-0.0195685	0.0112022	-1.74684	0.0806646	0.999838
ENSMUSG00000083897	NA	NA	NA	0.838447	0.0173611	0.00993878	1.7468	0.0806716	0.999838
ENSMUSG00000030606	hyaluronan and proteoglycan link protein 3	Hapln3	67666	16.3692	-0.0694363	0.0397595	-1.74641	0.0807401	0.999838
ENSMUSG00000052301	double C2, alpha	Doc2a	13446	157.129	-0.101965	0.0584039	-1.74587	0.0808344	0.999838
ENSMUSG00000028857	transmembrane protein 222	Tmem222	52174	1407.24	-0.0776492	0.0444799	-1.74571	0.0808609	0.999838
ENSMUSG00000006542	protein kinase, AMP-activated, gamma 3 non-catatlytic subunit	Prkag3	241113	0.919293	0.0195772	0.0112146	1.7457	0.0808637	0.999838
ENSMUSG00000066043	phosphatase and actin regulator 4	Phactr4	100169	284.912	0.0937621	0.0537179	1.74545	0.0809057	0.999838
ENSMUSG00000086929	NA	NA	NA	0.710145	0.0167902	0.00962013	1.74532	0.0809285	0.999838
ENSMUSG00000024184	protein disulfide isomerase associated 2	Pdia2	69191	0.921893	0.0186231	0.0106703	1.74532	0.0809294	0.999838
ENSMUSG00000003847	nuclear factor of activated T cells 5	Nfat5	54446	3308	0.100054	0.0573278	1.7453	0.0809322	0.999838
ENSMUSG00000029001	F-box protein 44	Fbxo44	230903	1702.07	-0.0846099	0.048503	-1.74443	0.0810847	0.999838
ENSMUSG00000056145	expressed sequence AI504432	AI504432	229694	350.491	0.102024	0.0584945	1.74417	0.0811299	0.999838
ENSMUSG00000038402	forkhead box F2	Foxf2	14238	68.1853	0.100021	0.057353	1.74395	0.0811674	0.999838
ENSMUSG00000021175	cell division cycle associated 7 like	Cdca7l	217946	39.7317	0.0919094	0.0527026	1.74393	0.081172	0.999838
ENSMUSG00000020857	NME/NM23 nucleoside diphosphate kinase 2	Nme2	18103	107.413	-0.101917	0.0584566	-1.74347	0.0812519	0.999838
ENSMUSG00000054934	potassium large conductance calcium-activated channel, subfamily M, beta member 4	Kcnmb4	58802	321.328	-0.0993378	0.0569876	-1.74315	0.0813077	0.999838
ENSMUSG00000035674	NADH dehydrogenase (ubiquinone) 1 alpha subcomplex, 3	Ndufa3	66091	1274.48	-0.0952802	0.0546858	-1.74232	0.0814523	0.999838
ENSMUSG00000032557	ubiquitin-like modifier activating enzyme 5	Uba5	66663	1112.96	-0.0733419	0.0421091	-1.74171	0.0815587	0.999838
ENSMUSG00000037570	microspherule protein 1	Mcrs1	51812	376.382	-0.0943454	0.0541743	-1.74152	0.0815932	0.999838
ENSMUSG00000036036	zinc finger protein 57	Zfp57	22715	228.829	0.102152	0.0586859	1.74066	0.0817432	0.999838
ENSMUSG00000038390	G protein-coupled receptor 162	Gpr162	14788	3855.18	-0.0758214	0.0435605	-1.7406	0.0817539	0.999838
ENSMUSG00000078515	DNA-damage inducible protein 2	Ddi2	68817	1312.69	0.0809585	0.0465239	1.74015	0.0818326	0.999838
ENSMUSG00000075043	transmembrane protein 223	Tmem223	66836	277.415	-0.101773	0.0584911	-1.73998	0.0818625	0.999838
ENSMUSG00000039934	gamma-secretase activating protein	Gsap	212167	175.853	0.100741	0.0579078	1.73968	0.0819152	0.999838
ENSMUSG00000031537	inhibitor of kappaB kinase beta	Ikbkb	16150	1071.52	0.0889953	0.0511728	1.73911	0.0820147	0.999838
ENSMUSG00000090534	NA	NA	NA	9.60191	-0.0591123	0.033993	-1.73895	0.0820428	0.999838
ENSMUSG00000006005	translocated promoter region, nuclear basket protein	Tpr	108989	3339.05	0.0774221	0.0445223	1.73895	0.0820437	0.999838
ENSMUSG00000020423	B cell translocation gene 2, anti-proliferative	Btg2	12227	534.833	-0.0971326	0.0558686	-1.73859	0.082107	0.999838
ENSMUSG00000083885	NA	NA	NA	0.881414	0.0192428	0.0110698	1.73831	0.0821563	0.999838
ENSMUSG00000011589	fibronectin type 3 and SPRY domain-containing protein	Fsd1	240121	741.175	-0.0875641	0.0503754	-1.73823	0.08217	0.999838
ENSMUSG00000024294	mindbomb homolog 1 (Drosophila)	Mib1	225164	5119.06	0.0732284	0.042135	1.73795	0.0822202	0.999838
ENSMUSG00000021708	NA	NA	NA	2842.61	0.0878961	0.0505905	1.7374	0.082316	0.999838
ENSMUSG00000041245	WNK lysine deficient protein kinase 3	Wnk3	279561	1095.76	0.0912894	0.0525672	1.73662	0.0824536	0.999838
ENSMUSG00000036834	phospholipase C, eta 1	Plch1	269437	231.945	0.101492	0.0584941	1.73509	0.0827251	0.999838
ENSMUSG00000044550	transcription elongation factor A (SII)-like 3	Tceal3	594844	1492.11	-0.0848299	0.0488981	-1.73483	0.0827705	0.999838
ENSMUSG00000045679	PQ loop repeat containing	Pqlc3	217430	53.7663	0.0956606	0.0551436	1.73476	0.082784	0.999838
ENSMUSG00000087075	RIKEN cDNA A230065H16 gene	A230065H16Rik	380787	7.36286	0.0463881	0.026746	1.73439	0.0828482	0.999838
ENSMUSG00000034906	non-SMC condensin I complex, subunit H	Ncaph	215387	27.3336	0.0799173	0.0461005	1.73354	0.0829989	0.999838
ENSMUSG00000033799	family with sequence similarity 208, member B	Fam208b	105203	972.934	0.0953926	0.0550336	1.73335	0.083033	0.999838
ENSMUSG00000068798	RAS-related protein-1a	Rap1a	109905	685.86	-0.0873865	0.0504229	-1.73307	0.0830831	0.999838
ENSMUSG00000069911	family with sequence similarity 196, member B	Fam196b	574403	44.2198	0.0921607	0.0531844	1.73285	0.083122	0.999838
ENSMUSG00000007617	homer homolog 1 (Drosophila)	Homer1	26556	3122.77	0.0813655	0.0469558	1.73281	0.0831291	0.999838
ENSMUSG00000036249	RNA binding motif protein 43	Rbm43	71684	483.189	-0.0871879	0.0503248	-1.7325	0.0831838	0.999838
ENSMUSG00000086741	predicted gene 15816	Gm15816	101056408	7.98446	0.0534957	0.0308825	1.73223	0.0832319	0.999838
ENSMUSG00000097680	NA	NA	NA	31.4294	0.082629	0.0477032	1.73215	0.0832473	0.999838
ENSMUSG00000081113	NA	NA	NA	476.251	0.0912361	0.0526769	1.73199	0.0832747	0.999838
ENSMUSG00000038502	prostate tumor over expressed gene 1	Ptov1	84113	2836.61	-0.0878592	0.050738	-1.73163	0.0833402	0.999838
ENSMUSG00000029671	wingless-type MMTV integration site family, member 16	Wnt16	93735	21.0161	0.0762655	0.0440497	1.73135	0.0833892	0.999838
ENSMUSG00000022479	vitamin D receptor	Vdr	22337	8.12635	0.0526253	0.030407	1.7307	0.0835056	0.999838
ENSMUSG00000075288	NA	NA	NA	0.878394	0.0173231	0.0100108	1.73044	0.0835521	0.999838
ENSMUSG00000062312	v-erb-b2 erythroblastic leukemia viral oncogene homolog 2, neuro/glioblastoma derived oncogene homolog (avian)	Erbb2	13866	64.9441	0.0985488	0.0569521	1.73038	0.0835625	0.999838
ENSMUSG00000044006	cartilage intermediate layer protein 2	Cilp2	68709	16.638	-0.0676924	0.0391213	-1.73032	0.0835728	0.999838
ENSMUSG00000033249	heat shock transcription factor 4	Hsf4	26386	144.437	-0.101563	0.0587062	-1.73003	0.083625	0.999838
ENSMUSG00000086841	RIKEN cDNA 2410006H16 gene	2410006H16Rik	69221	221.992	-0.100613	0.05817	-1.72965	0.0836935	0.999838
ENSMUSG00000004730	EGF-like module containing, mucin-like, hormone receptor-like sequence 1	Emr1	13733	135.607	0.100503	0.0581516	1.7283	0.0839352	0.999838
ENSMUSG00000042962	NA	NA	NA	164.136	0.101021	0.0584614	1.728	0.0839879	0.999838
ENSMUSG00000037373	C-terminal binding protein 1	Ctbp1	13016	3411.7	-0.0882397	0.0510951	-1.72697	0.0841732	0.999838
ENSMUSG00000069805	fructose bisphosphatase 1	Fbp1	14121	3.56952	0.0342729	0.019852	1.72642	0.0842726	0.999838
ENSMUSG00000080747	NA	NA	NA	2.14359	0.028981	0.016788	1.72629	0.0842956	0.999838
ENSMUSG00000053367	predicted gene 6792	Gm6792	627821	0.874181	0.0186684	0.010815	1.72615	0.0843207	0.999838
ENSMUSG00000024873	cornichon homolog 2 (Drosophila)	Cnih2	12794	5883	-0.0900219	0.0521876	-1.72497	0.0845333	0.999838
ENSMUSG00000075312	NA	NA	NA	4.48687	0.0396174	0.0229862	1.72353	0.0847932	0.999838
ENSMUSG00000020440	ADP-ribosylation factor 5	Arf5	11844	1728.34	-0.0910209	0.0528153	-1.72338	0.0848195	0.999838
ENSMUSG00000017764	zinc finger SWIM-type containing 1	Zswim1	71971	488.124	-0.0912911	0.0529781	-1.72318	0.0848552	0.999838
ENSMUSG00000065939	NA	NA	NA	2.41651	0.0301585	0.0175126	1.72211	0.0850499	0.999838
ENSMUSG00000020654	adenylate cyclase 3	Adcy3	104111	1003	-0.0835771	0.0485532	-1.72135	0.0851873	0.999838
ENSMUSG00000019971	centrosomal protein 290	Cep290	216274	397.496	0.100322	0.0582811	1.72135	0.0851874	0.999838
ENSMUSG00000033487	fibronectin type III domain containing 3A	Fndc3a	319448	1344.12	0.0889135	0.051662	1.72106	0.0852398	0.999838
ENSMUSG00000005069	peroxisomal biogenesis factor 5	Pex5	19305	1145.19	-0.0785119	0.0456313	-1.72057	0.0853289	0.999838
ENSMUSG00000041654	solute carrier family 39 (metal ion transporter), member 11	Slc39a11	69806	497.009	-0.0873686	0.050783	-1.72043	0.0853544	0.999838
ENSMUSG00000003813	RAD23a homolog (S. cerevisiae)	Rad23a	19358	838.719	-0.0737892	0.0428905	-1.72041	0.0853583	0.999838
ENSMUSG00000018570	RIKEN cDNA 2810408A11 gene	2810408A11Rik	70419	7.58388	0.0520969	0.0302955	1.71963	0.0855003	0.999838
ENSMUSG00000031823	zinc finger, DHHC domain containing 7	Zdhhc7	102193	748.982	-0.0867034	0.0504261	-1.71941	0.085539	0.999838
ENSMUSG00000019082	solute carrier family 25 (mitochondrial carrier, glutamate), member 22	Slc25a22	68267	6205.01	-0.0830128	0.0482879	-1.71912	0.085592	0.999838
ENSMUSG00000054619	methyltransferase like 7A1	Mettl7a1	70152	520.739	-0.0820302	0.0477279	-1.7187	0.0856684	0.999838
ENSMUSG00000025060	STE20-like kinase	Slk	20874	3223.5	0.0793621	0.0461769	1.71865	0.0856775	0.999838
ENSMUSG00000030970	C-terminal binding protein 2	Ctbp2	13017	756.444	0.0867768	0.0505107	1.71799	0.0857986	0.999838
ENSMUSG00000029165	ATP/GTP binding protein-like 5	Agbl5	231093	283.391	0.0965544	0.0562293	1.71716	0.0859508	0.999838
ENSMUSG00000042284	integrin alpha 1	Itga1	109700	145.975	0.0916221	0.0533748	1.71658	0.0860559	0.999838
ENSMUSG00000094870	zinc finger protein 131	Zfp131	72465	910.864	0.0836086	0.0487092	1.71648	0.0860735	0.999838
ENSMUSG00000042675	yippee-like 3 (Drosophila)	Ypel3	66090	2144.98	-0.0888425	0.0517615	-1.71638	0.0860919	0.999838
ENSMUSG00000024661	ferritin heavy chain 1	Fth1	14319	24933	-0.0859684	0.0500933	-1.71617	0.0861318	0.999838
ENSMUSG00000062591	tubulin, beta 4A class IVA	Tubb4a	22153	13976.4	-0.0952704	0.0555202	-1.71596	0.0861691	0.999838
ENSMUSG00000038128	calcium/calmodulin-dependent protein kinase IV	Camk4	12326	3884.18	0.0738759	0.0430571	1.71577	0.086205	0.999838
ENSMUSG00000043773	RIKEN cDNA 1700048O20 gene	1700048O20Rik	69430	171.567	-0.0946996	0.0551982	-1.71563	0.0862304	0.999838
ENSMUSG00000020472	zinc finger with KRAB and SCAN domains 17	Zkscan17	268417	217.083	-0.0984019	0.0573571	-1.7156	0.0862351	0.999838
ENSMUSG00000031885	core binding factor beta	Cbfb	12400	630.764	0.0935254	0.0545185	1.71548	0.0862574	0.999838
ENSMUSG00000039886	transmembrane protein 120A	Tmem120a	215210	241.512	-0.0969266	0.0565053	-1.71536	0.08628	0.999838
ENSMUSG00000044030	interferon regulatory factor 2 binding protein 1	Irf2bp1	272359	653.912	-0.0967033	0.0563764	-1.71532	0.0862873	0.999838
ENSMUSG00000003644	ribosomal protein S6 kinase polypeptide 1	Rps6ka1	20111	322.801	0.0898279	0.0523745	1.71511	0.0863253	0.999838
ENSMUSG00000019326	amine oxidase, copper containing 3	Aoc3	11754	18.6052	0.0574405	0.0335179	1.71373	0.0865787	0.999838
ENSMUSG00000025785	exosome component 7	Exosc7	66446	389.302	-0.0931656	0.054389	-1.71295	0.0867218	0.999838
ENSMUSG00000040310	aristaless-like homeobox 4	Alx4	11695	31.137	0.0670508	0.0391486	1.71273	0.0867629	0.999838
ENSMUSG00000081233	NA	NA	NA	1.40364	0.0226315	0.0132155	1.71249	0.0868064	0.999838
ENSMUSG00000082938	NA	NA	NA	11.1704	0.0582563	0.0340247	1.71218	0.0868642	0.999838
ENSMUSG00000004591	protein kinase N2	Pkn2	109333	742.981	0.089936	0.0525454	1.71159	0.086973	0.999838
ENSMUSG00000033902	mitogen-activated protein kinase binding protein 1	Mapkbp1	26390	1635.26	0.0826262	0.0482747	1.71158	0.0869734	0.999838
ENSMUSG00000028405	aconitase 1	Aco1	11428	810.098	-0.0736725	0.0430599	-1.71093	0.0870938	0.999838
ENSMUSG00000085802	NA	NA	NA	3.64634	0.0364402	0.0213031	1.71056	0.0871629	0.999838
ENSMUSG00000021190	legumain	Lgmn	19141	1941.83	-0.0787914	0.0460694	-1.71028	0.0872149	0.999838
ENSMUSG00000028487	basonuclin 2	Bnc2	242509	3.60831	0.0255162	0.0149392	1.708	0.0876355	0.999838
ENSMUSG00000037692	AT hook, DNA binding motif, containing 1	Ahdc1	230793	1117.89	-0.0944293	0.0553056	-1.70741	0.087746	0.999838
ENSMUSG00000092571	NA	NA	NA	18.7074	0.0692475	0.0405669	1.707	0.0878228	0.999838
ENSMUSG00000082625	NA	NA	NA	4.0247	0.0346681	0.0203158	1.70645	0.0879235	0.999838
ENSMUSG00000003380	Rab acceptor 1 (prenylated)	Rabac1	14470	1655.41	-0.0992996	0.0581925	-1.7064	0.087934	0.999838
ENSMUSG00000027965	olfactomedin 3	Olfm3	229759	609.64	-0.0836907	0.0490509	-1.7062	0.0879704	0.999838
ENSMUSG00000000318	C-type lectin domain family 10, member A	Clec10a	17312	6.86281	0.0400625	0.0234811	1.70616	0.0879786	0.999838
ENSMUSG00000036216	liver-expressed antimicrobial peptide 2	Leap2	259301	1.28628	0.0230852	0.0135381	1.70519	0.0881582	0.999838
ENSMUSG00000055629	beta-1,4-N-acetyl-galactosaminyl transferase 4	B4galnt4	330671	1747.33	-0.0768511	0.0450714	-1.7051	0.0881765	0.999838
ENSMUSG00000026202	tubulin, alpha 4A	Tuba4a	22145	8998.46	-0.0804507	0.0471855	-1.70499	0.0881965	0.999838
ENSMUSG00000024892	pyruvate carboxylase	Pcx	18563	1516.67	-0.080942	0.047494	-1.70426	0.0883329	0.999838
ENSMUSG00000088506	NA	NA	NA	2.75131	-0.0298994	0.017544	-1.70426	0.0883333	0.999838
ENSMUSG00000078528	NA	NA	NA	11.586	0.0591225	0.0346924	1.70419	0.0883456	0.999838
ENSMUSG00000040694	apolipoprotein B mRNA editing enzyme, catalytic polypeptide 2	Apobec2	11811	5.35234	0.0442644	0.0259743	1.70416	0.0883517	0.999838
ENSMUSG00000021318	GLI-Kruppel family member GLI3	Gli3	14634	220.053	0.0971175	0.0569954	1.70395	0.0883899	0.999838
ENSMUSG00000050919	zinc finger protein 366	Zfp366	238803	58.4797	0.0941151	0.0552537	1.70333	0.0885071	0.999838
ENSMUSG00000003868	RuvB-like protein 2	Ruvbl2	20174	568.08	-0.0884627	0.0519577	-1.70259	0.0886444	0.999838
ENSMUSG00000043126	NA	NA	NA	8.11344	-0.0453042	0.0266097	-1.70254	0.0886538	0.999838
ENSMUSG00000033257	tubulin tyrosine ligase-like family, member 4	Ttll4	67534	622.699	0.0917679	0.0539121	1.70217	0.0887226	0.999838
ENSMUSG00000051703	transmembrane protein 198	Tmem198	319998	815.017	-0.0942622	0.055383	-1.70201	0.0887539	0.999838
ENSMUSG00000019428	FK506 binding protein 8	Fkbp8	14232	5392.12	-0.0923255	0.0542515	-1.70181	0.0887916	0.999838
ENSMUSG00000007036	abhydrolase domain containing 16A	Abhd16a	193742	1354.6	-0.0826798	0.0485971	-1.70133	0.0888805	0.999838
ENSMUSG00000000340	dihydrolipoamide branched chain transacylase E2	Dbt	13171	624.937	0.0861344	0.0506286	1.7013	0.0888872	0.999838
ENSMUSG00000027962	vascular cell adhesion molecule 1	Vcam1	22329	661.698	0.0966998	0.0568456	1.7011	0.0889247	0.999838
ENSMUSG00000022269	membrane-associated ring finger (C3HC4) 11	March11	211147	46.9478	-0.0867812	0.0510284	-1.70065	0.0890095	0.999838
ENSMUSG00000028969	cyclin-dependent kinase 5	Cdk5	12568	2276.68	-0.0683991	0.0402219	-1.70054	0.0890286	0.999838
ENSMUSG00000031392	interleukin-1 receptor-associated kinase 1	Irak1	16179	1296.89	0.0827998	0.048691	1.70052	0.0890339	0.999838
ENSMUSG00000036698	argonaute RISC catalytic subunit 2	Ago2	239528	2487.34	0.0993634	0.058442	1.7002	0.0890925	0.999838
ENSMUSG00000033047	eukaryotic translation initiation factor 3, subunit L	Eif3l	223691	1516.07	-0.0699686	0.0411581	-1.7	0.0891317	0.999838
ENSMUSG00000043155	4-hydroxyphenylpyruvate dioxygenase-like	Hpdl	242642	63.9948	-0.0916342	0.05393	-1.69913	0.0892943	0.999838
ENSMUSG00000086401	predicted gene 15559	Gm15559	100504049	41.7804	0.0908246	0.0534629	1.69883	0.0893505	0.999838
ENSMUSG00000079557	membrane-associated ring finger (C3HC4) 2	March2	224703	1138.78	-0.0707236	0.041634	-1.6987	0.0893766	0.999838
ENSMUSG00000028676	serine/arginine-rich splicing factor 10	Srsf10	14105	718.7	0.0872463	0.0513914	1.69768	0.0895678	0.999838
ENSMUSG00000019792	tRNA methyltransferase 11	Trmt11	73681	162.353	-0.098598	0.0580821	-1.69756	0.0895906	0.999838
ENSMUSG00000020150	guanidinoacetate methyltransferase	Gamt	14431	235.877	-0.0997674	0.0587821	-1.69724	0.0896512	0.999838
ENSMUSG00000051295	RIKEN cDNA 9630028B13 gene	9630028B13Rik	319562	17.2104	0.0632547	0.0372711	1.69715	0.089668	0.999838
ENSMUSG00000056870	GULP, engulfment adaptor PTB domain containing 1	Gulp1	70676	70.6523	0.0949326	0.0559455	1.69688	0.0897198	0.999838
ENSMUSG00000010097	nuclear RNA export factor 1	Nxf1	53319	1471.35	0.0900637	0.053078	1.69682	0.0897309	0.999838
ENSMUSG00000039989	chromobox 4	Cbx4	12418	687.305	-0.0935399	0.0551274	-1.69679	0.0897358	0.999838
ENSMUSG00000017221	proteasome (prosome, macropain) 26S subunit, non-ATPase, 3	Psmd3	22123	2539.05	-0.0837394	0.0493551	-1.69667	0.0897585	0.999838
ENSMUSG00000025240	SAC1 (suppressor of actin mutations 1, homolog)-like (S. cerevisiae)	Sacm1l	83493	2059.02	0.0771796	0.0454929	1.69652	0.0897877	0.999838
ENSMUSG00000019214	CTF18, chromosome transmission fidelity factor 18	Chtf18	214901	27.992	-0.0811008	0.0478043	-1.69652	0.0897883	0.999838
ENSMUSG00000092260	zinc finger protein 963	Zfp963	620419	90.3662	0.0987914	0.0582367	1.69638	0.0898144	0.999838
ENSMUSG00000026361	cell division cycle 73, Paf1/RNA polymerase II complex component	Cdc73	214498	1364.82	0.0714999	0.0421487	1.69637	0.0898155	0.999838
ENSMUSG00000081691	NA	NA	NA	5.47204	0.0433638	0.0255815	1.69512	0.0900525	0.999838
ENSMUSG00000050010	shisa homolog 3 (Xenopus laevis)	Shisa3	330096	4.11829	0.034052	0.020092	1.6948	0.0901126	0.999838
ENSMUSG00000020331	hyperpolarization-activated, cyclic nucleotide-gated K+ 2	Hcn2	15166	1647.62	-0.0742625	0.0438179	-1.6948	0.0901139	0.999838
ENSMUSG00000081136	NA	NA	NA	1.01977	0.0199438	0.0117699	1.69448	0.0901745	0.999838
ENSMUSG00000005686	adenosine monophosphate deaminase 3	Ampd3	11717	508.794	0.0937985	0.0553593	1.69436	0.0901974	0.999838
ENSMUSG00000040782	ring finger and WD repeat domain 2	Rfwd2	26374	307.484	-0.093678	0.0552974	-1.69408	0.0902507	0.999838
ENSMUSG00000085278	NA	NA	NA	2.19695	0.0285074	0.016828	1.69404	0.0902579	0.999838
ENSMUSG00000024953	peroxiredoxin 5	Prdx5	54683	3469.19	-0.0875886	0.0517051	-1.694	0.0902643	0.999838
ENSMUSG00000046215	reprimo-like	Rprml	104582	579.807	-0.0994701	0.0587203	-1.69397	0.0902718	0.999838
ENSMUSG00000075425	predicted gene 13547	Gm13547	433416	13.6442	0.0635807	0.0375516	1.69316	0.0904257	0.999838
ENSMUSG00000039007	carboxypeptidase Q	Cpq	54381	159.179	0.0993742	0.0586974	1.69299	0.0904573	0.999838
ENSMUSG00000024735	PRP19/PSO4 pre-mRNA processing factor 19 homolog (S. cerevisiae)	Prpf19	28000	4334.99	-0.068013	0.0401793	-1.69274	0.0905057	0.999838
ENSMUSG00000040651	family with sequence similarity 208, member A	Fam208a	218850	1322.49	0.092224	0.0544828	1.69272	0.0905094	0.999838
ENSMUSG00000064452	NA	NA	NA	5.91282	0.0430965	0.0254642	1.69244	0.0905622	0.999838
ENSMUSG00000025499	Harvey rat sarcoma virus oncogene	Hras	15461	2104.86	-0.09306	0.0549862	-1.69242	0.0905653	0.999838
ENSMUSG00000024939	family with sequence similarity 89, member B	Fam89b	17826	3.11652	0.0338771	0.02002	1.69217	0.0906142	0.999838
ENSMUSG00000000632	seizure related gene 6	Sez6	20370	4995.76	-0.0671877	0.0397168	-1.69167	0.0907088	0.999838
ENSMUSG00000030123	plexin D1	Plxnd1	67784	602.571	-0.095141	0.0562532	-1.6913	0.0907799	0.999838
ENSMUSG00000046169	a disintegrin-like and metallopeptidase (reprolysin type) with thrombospondin type 1 motif, 6	Adamts6	108154	99.22	0.0954788	0.0564598	1.69109	0.0908189	0.999838
ENSMUSG00000018040	ribosomal RNA processing 7 homolog A (S. cerevisiae)	Rrp7a	74778	833.563	-0.0818752	0.0484287	-1.69063	0.0909069	0.999838
ENSMUSG00000040563	lipid phosphate phosphatase-related protein type 2	Lppr2	235044	4525.24	-0.0827728	0.0489613	-1.69058	0.0909178	0.999838
ENSMUSG00000046229	SCAN domain-containing 1	Scand1	19018	13.3795	-0.0497451	0.0294293	-1.69032	0.0909659	0.999838
ENSMUSG00000035847	iduronate 2-sulfatase	Ids	15931	14073.1	0.0725534	0.0429457	1.68942	0.0911382	0.999838
ENSMUSG00000032068	placenta expressed transcript 1	Plet1	76509	7.73283	0.0511095	0.0302605	1.68898	0.0912229	0.999838
ENSMUSG00000025375	apoptosis-associated tyrosine kinase	Aatk	11302	5295.98	-0.0885025	0.0524103	-1.68865	0.0912873	0.999838
ENSMUSG00000073433	Rho GDP dissociation inhibitor (GDI) gamma	Arhgdig	14570	766.967	-0.0870308	0.0515478	-1.68835	0.0913436	0.999838
ENSMUSG00000004044	polymerase I and transcript release factor	Ptrf	19285	262.533	0.0976979	0.0578735	1.68813	0.0913869	0.999838
ENSMUSG00000031826	ubiquitin specific peptidase 10	Usp10	22224	1190.87	-0.0800122	0.0474047	-1.68785	0.0914396	0.999838
ENSMUSG00000037049	sphingomyelin phosphodiesterase 1, acid lysosomal	Smpd1	20597	1879.54	-0.0719054	0.0426126	-1.68742	0.0915226	0.999838
ENSMUSG00000013483	caspase recruitment domain family, member 14	Card14	170720	9.27109	0.053861	0.0319342	1.68662	0.0916756	0.999838
ENSMUSG00000030538	calcium and integrin binding 1 (calmyrin)	Cib1	23991	229.574	-0.0955387	0.0566464	-1.68658	0.0916842	0.999838
ENSMUSG00000019235	ribosomal protein S6 kinase-like 1	Rps6kl1	238323	984.969	-0.0766247	0.0454458	-1.68607	0.0917827	0.999838
ENSMUSG00000020775	mitochondrial ribosomal protein L38	Mrpl38	60441	739.487	-0.0765035	0.045392	-1.6854	0.091912	0.999838
ENSMUSG00000030236	solute carrier organic anion transporter family, member 1b2	Slco1b2	28253	3.42621	-0.0343991	0.0204102	-1.68539	0.0919136	0.999838
ENSMUSG00000020477	mitochondrial ribosomal protein S24	Mrps24	64660	308.876	-0.0956872	0.0567823	-1.68516	0.0919578	0.999838
ENSMUSG00000032773	cholinergic receptor, muscarinic 1, CNS	Chrm1	12669	5887.84	-0.0617273	0.0366312	-1.6851	0.0919691	0.999838
ENSMUSG00000040351	ankyrin repeat and IBR domain containing 1	Ankib1	70797	1493.66	0.0755135	0.044814	1.68504	0.0919801	0.999838
ENSMUSG00000031647	microfibrillar-associated protein 3-like	Mfap3l	71306	1859.04	0.0708274	0.0420423	1.68467	0.0920521	0.999838
ENSMUSG00000030611	mitochondrial ribosomal protein S11	Mrps11	67994	338.845	-0.0971787	0.0576916	-1.68445	0.0920943	0.999838
ENSMUSG00000032012	poliovirus receptor-related 1	Pvrl1	58235	974.652	-0.0812225	0.0482242	-1.68427	0.0921299	0.999838
ENSMUSG00000029454	MAP kinase-activated protein kinase 5	Mapkapk5	17165	698.763	0.0727359	0.0431971	1.68381	0.0922179	0.999838
ENSMUSG00000040723	RCSD domain containing 1	Rcsd1	226594	87.2607	0.0972736	0.0577749	1.68367	0.0922464	0.999838
ENSMUSG00000045532	complement component 1, q subcomponent-like 1	C1ql1	23829	150.829	-0.098899	0.0587442	-1.68355	0.092268	0.999838
ENSMUSG00000034216	vacuolar protein sorting 18 (yeast)	Vps18	228545	1081.83	-0.0856336	0.0508866	-1.68283	0.0924075	0.999838
ENSMUSG00000079139	NA	NA	NA	462.056	0.0868739	0.0516347	1.68247	0.0924777	0.999838
ENSMUSG00000059252	NA	NA	NA	1.87571	0.0228651	0.0135926	1.68217	0.0925358	0.999838
ENSMUSG00000022883	roundabout homolog 1 (Drosophila)	Robo1	19876	1923.7	0.08653	0.0514402	1.68215	0.0925399	0.999838
ENSMUSG00000031105	solute carrier family 25 (mitochondrial carrier, brain), member 14	Slc25a14	20523	976.862	-0.0868159	0.0516191	-1.68185	0.092597	0.999838
ENSMUSG00000031955	breast cancer anti-estrogen resistance 1	Bcar1	12927	1067.59	-0.0861275	0.0512113	-1.68181	0.0926062	0.999838
ENSMUSG00000062329	cytokine-like 1	Cytl1	231162	12.9626	0.0388177	0.0230831	1.68165	0.0926373	0.999838
ENSMUSG00000026851	cDNA sequence BC005624	BC005624	227707	1188.02	-0.0680357	0.0404599	-1.68156	0.092654	0.999838
ENSMUSG00000095930	NIM1 serine/threonine protein kinase	Nim1k	245269	527.249	-0.0875502	0.0520747	-1.68124	0.092716	0.999838
ENSMUSG00000087704	NA	NA	NA	0.947817	0.019043	0.0113292	1.68088	0.0927867	0.999838
ENSMUSG00000041301	cystic fibrosis transmembrane conductance regulator	Cftr	12638	9.21088	0.0546671	0.0325254	1.68075	0.0928111	0.999838
ENSMUSG00000097526	NA	NA	NA	2.96472	-0.0289073	0.017204	-1.68027	0.0929057	0.999838
ENSMUSG00000075510	family with sequence similarity 187, member A	Fam187a	66784	2.35128	0.0286611	0.017063	1.67972	0.0930118	0.999838
ENSMUSG00000057788	DEAD (Asp-Glu-Ala-Asp) box polypeptide 49	Ddx49	234374	402.734	-0.0864213	0.0514502	-1.67971	0.0930141	0.999838
ENSMUSG00000041734	kin of IRRE like (Drosophila)	Kirrel	170643	134.383	0.0976414	0.0581445	1.67929	0.0930957	0.999838
ENSMUSG00000044748	defensin beta 1	Defb1	13214	1.61405	0.019421	0.0115683	1.67881	0.093189	0.999838
ENSMUSG00000052087	regulator of G-protein signaling 14	Rgs14	51791	2612.29	-0.0920813	0.0548592	-1.6785	0.0932487	0.999838
ENSMUSG00000040055	gap junction protein, beta 6	Gjb6	14623	955.21	0.0975274	0.0581099	1.67833	0.0932831	0.999838
ENSMUSG00000043535	senataxin	Setx	269254	2294.71	0.0788642	0.0470028	1.67786	0.0933739	0.999838
ENSMUSG00000030551	nuclear receptor subfamily 2, group F, member 2	Nr2f2	11819	749.039	0.0887218	0.0529048	1.67701	0.0935407	0.999838
ENSMUSG00000041559	fibromodulin	Fmod	14264	189.219	0.0350552	0.0209035	1.67701	0.0935414	0.999838
ENSMUSG00000064068	metaxin 1	Mtx1	17827	671.305	-0.0886769	0.0528844	-1.67681	0.0935802	0.999838
ENSMUSG00000019433	GIPC PDZ domain containing family, member 1	Gipc1	67903	709.566	-0.0937705	0.0559283	-1.67662	0.0936168	0.999838
ENSMUSG00000029669	tetraspanin 12	Tspan12	269831	450.724	0.0901047	0.0537687	1.67578	0.0937805	0.999838
ENSMUSG00000034235	ubiquitin specific peptidase 54	Usp54	78787	1747.73	0.0780321	0.0465668	1.6757	0.0937964	0.999838
ENSMUSG00000029581	fascin homolog 1, actin bundling protein (Strongylocentrotus purpuratus)	Fscn1	14086	2405.53	-0.0898432	0.0536186	-1.6756	0.093817	0.999838
ENSMUSG00000071178	serine (or cysteine) preptidase inhibitor, clade A, member 1B	Serpina1b	20701	1.93917	0.0200775	0.0119843	1.67532	0.093871	0.999838
ENSMUSG00000016481	complement component (3b/4b) receptor 1-like	Cr1l	12946	211.443	0.0950648	0.0567538	1.67504	0.0939264	0.999838
ENSMUSG00000036199	NADH dehydrogenase (ubiquinone) 1 alpha subcomplex, 13	Ndufa13	67184	1523.01	-0.097363	0.0581264	-1.67502	0.0939302	0.999838
ENSMUSG00000026544	dual specificity phosphatase 23	Dusp23	68440	88.4071	-0.0954936	0.0570117	-1.67498	0.0939374	0.999838
ENSMUSG00000034768	ankyrin repeat and SOCS box-containing 16	Asb16	217217	78.5799	-0.0963988	0.0575628	-1.67467	0.0939988	0.999838
ENSMUSG00000027399	interleukin 1 alpha	Il1a	16175	14.3704	0.0634385	0.0378836	1.67456	0.0940201	0.999838
ENSMUSG00000040813	testis expressed gene 264	Tex264	21767	1132.53	-0.0894867	0.0534405	-1.67451	0.0940306	0.999838
ENSMUSG00000038002	Crm, cramped-like (Drosophila)	Cramp1l	57354	890.854	0.0783596	0.0468004	1.67434	0.0940641	0.999838
ENSMUSG00000015766	epidermal growth factor receptor pathway substrate 8	Eps8	13860	1130.91	0.0823297	0.0491937	1.67358	0.0942129	0.999838
ENSMUSG00000029563	forkhead box P2	Foxp2	114142	32.9401	0.0758799	0.0453429	1.67347	0.0942351	0.999838
ENSMUSG00000035285	N-acetyltransferase 14	Nat14	269854	1158.83	-0.0858158	0.0513008	-1.6728	0.0943674	0.999838
ENSMUSG00000026109	transmembrane protein with EGF-like and two follistatin-like domains 2	Tmeff2	56363	2375.72	-0.0730875	0.0437105	-1.67208	0.0945088	0.999838
ENSMUSG00000029712	actin-like 6B	Actl6b	83766	2000.07	-0.0680716	0.040719	-1.67174	0.0945758	0.999838
ENSMUSG00000046719	neurexophilin 3	Nxph3	104079	283.545	-0.0803103	0.0480469	-1.6715	0.0946234	0.999838
ENSMUSG00000039987	putative homeodomain transcription factor 2	Phtf2	68770	341.548	0.0923652	0.0552677	1.67123	0.0946761	0.999838
ENSMUSG00000079436	potassium inwardly-rectifying channel, subfamily J, member 13	Kcnj13	100040591	5.87638	0.0348166	0.0208336	1.67118	0.0946867	0.999838
ENSMUSG00000021486	PRELI domain containing 1	Prelid1	66494	797.227	-0.077742	0.0465254	-1.67096	0.0947304	0.999838
ENSMUSG00000091994	NA	NA	NA	69.6496	-0.0957879	0.0573314	-1.67077	0.0947663	0.999838
ENSMUSG00000037594	cDNA sequence BC022687	BC022687	217887	259.118	-0.0926644	0.0554642	-1.67071	0.0947799	0.999838
ENSMUSG00000036167	periphilin 1	Pphln1	223828	879.731	0.0763391	0.0456961	1.67058	0.0948046	0.999838
ENSMUSG00000042388	discs, large (Drosophila) homolog-associated protein 3	Dlgap3	242667	3360.91	-0.0924781	0.0553647	-1.67034	0.0948513	0.999838
ENSMUSG00000046223	plasminogen activator, urokinase receptor	Plaur	18793	4.9832	-0.0397541	0.0238026	-1.67016	0.0948874	0.999838
ENSMUSG00000031928	meiotic recombination 11 homolog A (S. cerevisiae)	Mre11a	17535	300.36	-0.0930654	0.0557232	-1.67014	0.094892	0.999838
ENSMUSG00000033021	GDP-mannose pyrophosphorylase A	Gmppa	69080	770.936	-0.0806004	0.0482598	-1.67013	0.0948929	0.999838
ENSMUSG00000040945	regulator of chromosome condensation 2	Rcc2	108911	1951.1	-0.0817958	0.0489901	-1.66964	0.0949906	0.999838
ENSMUSG00000020153	NADH dehydrogenase (ubiquinone) Fe-S protein 7	Ndufs7	75406	1106.28	-0.0974265	0.058354	-1.66958	0.0950031	0.999838
ENSMUSG00000057058	src family associated phosphoprotein 1	Skap1	78473	33.838	-0.0831374	0.0498217	-1.6687	0.0951773	0.999838
ENSMUSG00000030189	Y box protein 3	Ybx3	56449	497.295	-0.0874829	0.0524278	-1.66864	0.0951896	0.999838
ENSMUSG00000071102	NA	NA	NA	8.27146	0.0442407	0.0265237	1.66797	0.0953215	0.999838
ENSMUSG00000025791	phosphoglucomutase 2	Pgm2	72157	1300.6	-0.0776368	0.0465464	-1.66794	0.0953267	0.999838
ENSMUSG00000033105	lanosterol synthase	Lss	16987	872.651	0.0856076	0.0513317	1.66774	0.0953682	0.999838
ENSMUSG00000037579	potassium voltage-gated channel, subfamily H (eag-related), member 3	Kcnh3	16512	1705.02	-0.0854661	0.0512502	-1.66762	0.0953902	0.999838
ENSMUSG00000086779	NA	NA	NA	26.9216	0.0733015	0.0439758	1.66686	0.0955419	0.999838
ENSMUSG00000020091	eukaryotic translation initiation factor 4E binding protein 2	Eif4ebp2	13688	472.45	0.0934946	0.0560938	1.66675	0.0955635	0.999838
ENSMUSG00000041235	chromodomain helicase DNA binding protein 7	Chd7	320790	517.828	0.0953877	0.0572432	1.66636	0.095642	0.999838
ENSMUSG00000037742	eukaryotic translation elongation factor 1 alpha 1	Eef1a1	13627	11103.5	-0.0716001	0.042984	-1.66574	0.0957656	0.999838
ENSMUSG00000022594	Ly6/neurotoxin 1	Lynx1	23936	11145.4	-0.0560715	0.0336744	-1.66511	0.0958909	0.999838
ENSMUSG00000022090	PDZ and LIM domain 2	Pdlim2	213019	215.624	-0.0969434	0.0582219	-1.66507	0.0958995	0.999838
ENSMUSG00000052056	zinc finger protein 217	Zfp217	228913	93.7123	0.0970471	0.0582866	1.665	0.0959133	0.999838
ENSMUSG00000096171	NA	NA	NA	5.18284	0.0396908	0.0238409	1.66482	0.0959483	0.999838
ENSMUSG00000030774	p21 protein (Cdc42/Rac)-activated kinase 1	Pak1	18479	8534.74	-0.0504576	0.0303086	-1.66479	0.095954	0.999838
ENSMUSG00000030329	PILR alpha associated neural protein	Pianp	319352	2586.3	-0.0808857	0.0485874	-1.66475	0.0959631	0.999838
ENSMUSG00000066258	tripartite motif-containing 12A	Trim12a	76681	23.0436	0.0737064	0.0442764	1.66469	0.095975	0.999838
ENSMUSG00000064267	hydrogen voltage-gated channel 1	Hvcn1	74096	179.519	-0.0971212	0.0583453	-1.66459	0.0959942	0.999838
ENSMUSG00000014294	NADH dehydrogenase (ubiquinone) 1 alpha subcomplex, 2	Ndufa2	17991	1086.19	-0.088925	0.0534257	-1.66446	0.0960203	0.999838
ENSMUSG00000055681	coatomer protein complex, subunit epsilon	Cope	59042	1827.93	-0.0775871	0.0466175	-1.66434	0.0960454	0.999838
ENSMUSG00000024780	cell division cycle 37-like 1	Cdc37l1	67072	1320.94	0.0866147	0.0520458	1.6642	0.0960723	0.999838
ENSMUSG00000067274	ribosomal protein, large, P0	Rplp0	11837	1002.08	-0.0888818	0.0534136	-1.66403	0.0961062	0.999838
ENSMUSG00000026770	interleukin 2 receptor, alpha chain	Il2ra	16184	2.97203	0.029976	0.0180142	1.66402	0.0961091	0.999838
ENSMUSG00000038685	regulator of telomere elongation helicase 1	Rtel1	269400	463.695	0.0940143	0.0565359	1.66291	0.0963297	0.999838
ENSMUSG00000045071	RIKEN cDNA E130308A19 gene	E130308A19Rik	230259	244.87	0.0955082	0.0574417	1.6627	0.096373	0.999838
ENSMUSG00000030237	solute carrier organic anion transporter family, member 1a4	Slco1a4	28250	997.017	0.0962366	0.0578833	1.6626	0.0963932	0.999838
ENSMUSG00000018844	fibronectin type III domain containing 8	Fndc8	78919	43.2728	0.0896419	0.0539172	1.66258	0.0963959	0.999838
ENSMUSG00000084871	NA	NA	NA	1.65842	0.022532	0.0135537	1.66242	0.0964281	0.999838
ENSMUSG00000040659	EF hand domain containing 2	Efhd2	27984	2276.41	-0.082078	0.0493975	-1.66158	0.0965961	0.999838
ENSMUSG00000024670	CD6 antigen	Cd6	12511	19.406	-0.0663867	0.0399671	-1.66104	0.0967063	0.999838
ENSMUSG00000062078	quaking	Qk	19317	6917.29	0.0703677	0.0423707	1.66076	0.096761	0.999838
ENSMUSG00000027957	solute carrier family 35 (UDP-N-acetylglucosamine (UDP-GlcNAc) transporter), member 3	Slc35a3	229782	453.71	0.0876362	0.0527835	1.6603	0.0968549	0.999838
ENSMUSG00000005089	solute carrier family 1 (glial high affinity glutamate transporter), member 2	Slc1a2	20511	62268.6	0.0705817	0.0425301	1.65957	0.0970005	0.999838
ENSMUSG00000030051	aprataxin and PNKP like factor	Aplf	72103	138.328	-0.0971616	0.0585667	-1.65899	0.0971173	0.999838
ENSMUSG00000071637	NA	NA	NA	79.1368	-0.0953038	0.0574473	-1.65898	0.09712	0.999838
ENSMUSG00000035963	outer dense fiber of sperm tails 3-like 2	Odf3l2	382384	8.8266	0.053627	0.0323499	1.65772	0.0973743	0.999838
ENSMUSG00000021993	mitochondrial intermediate peptidase	Mipep	70478	829.392	-0.081374	0.0491089	-1.65701	0.0975171	0.999838
ENSMUSG00000041920	solute carrier family 16 (monocarboxylic acid transporters), member 6	Slc16a6	104681	190.039	0.0973602	0.0587589	1.65694	0.0975311	0.999838
ENSMUSG00000082876	NA	NA	NA	47.6312	0.0848858	0.0512406	1.65661	0.0975979	0.999838
ENSMUSG00000046598	3-hydroxybutyrate dehydrogenase, type 1	Bdh1	71911	1085.94	-0.0783268	0.0472936	-1.65618	0.0976849	0.999838
ENSMUSG00000000305	cadherin 4	Cdh4	12561	280.887	0.0912496	0.0551157	1.6556	0.0978029	0.999838
ENSMUSG00000020961	stonin 2	Ston2	108800	350.954	0.096149	0.0580796	1.65547	0.0978296	0.999838
ENSMUSG00000087698	predicted gene 13031	Gm13031	100126227	18.9906	0.0709759	0.0428747	1.65542	0.0978386	0.999838
ENSMUSG00000000948	small nuclear ribonucleoprotein N	Snrpn	20646	14107	-0.0709073	0.0428656	-1.65418	0.0980912	0.999838
ENSMUSG00000031285	doublecortin	Dcx	13193	546.282	0.0939823	0.0568238	1.65392	0.098143	0.999838
ENSMUSG00000024903	L-amino acid oxidase 1	Lao1	100470	2.21582	0.0265833	0.0160756	1.65364	0.0981997	0.999838
ENSMUSG00000003534	discoidin domain receptor family, member 1	Ddr1	12305	1512.46	-0.0923393	0.055856	-1.65317	0.0982971	0.999838
ENSMUSG00000022995	enabled homolog (Drosophila)	Enah	13800	2256.45	0.0841879	0.0509376	1.65277	0.0983787	0.999838
ENSMUSG00000090665	NA	NA	NA	60.8163	0.0939937	0.0568834	1.65239	0.0984545	0.999838
ENSMUSG00000033768	neurexin II	Nrxn2	18190	4337.2	-0.0860593	0.0520963	-1.65193	0.0985494	0.999838
ENSMUSG00000030159	C-type lectin domain family 1, member b	Clec1b	56760	5.22879	-0.0417496	0.0252743	-1.65186	0.0985638	0.999838
ENSMUSG00000015342	Kell blood group precursor (McLeod phenotype) homolog	Xk	22439	713.91	0.0758593	0.0459266	1.65175	0.098585	0.999838
ENSMUSG00000032313	expressed sequence AI118078	AI118078	244886	123.121	-0.0967297	0.0585704	-1.65151	0.098634	0.999838
ENSMUSG00000027782	karyopherin (importin) alpha 4	Kpna4	16649	2998.47	0.0636964	0.0385748	1.65124	0.0986886	0.999838
ENSMUSG00000039001	ribosomal protein S21	Rps21	66481	1537.66	-0.0949649	0.0575132	-1.65119	0.0987005	0.999838
ENSMUSG00000034641	CD300 molecule-like family member d	Cd300ld	217305	1.92219	0.0244126	0.0147894	1.65068	0.0988048	0.999838
ENSMUSG00000001870	latent transforming growth factor beta binding protein 1	Ltbp1	268977	156.326	0.0964288	0.0584289	1.65036	0.0988691	0.999838
ENSMUSG00000031312	integrin beta 1 binding protein 2	Itgb1bp2	26549	7.67408	-0.0492942	0.0298698	-1.6503	0.0988813	0.999838
ENSMUSG00000081871	NA	NA	NA	44.8084	0.0866764	0.0525367	1.64983	0.0989785	0.999838
ENSMUSG00000097775	RIKEN cDNA 4931440J10 gene	4931440J10Rik	71000	3.20468	0.0335175	0.020317	1.64973	0.0989991	0.999838
ENSMUSG00000020235	fizzy/cell division cycle 20 related 1 (Drosophila)	Fzr1	56371	1415.34	-0.0918507	0.0556933	-1.64922	0.0991018	0.999838
ENSMUSG00000090326	death domain containing 1	Dthd1	100322896	4.83662	-0.0377647	0.0229014	-1.64901	0.0991449	0.999838
ENSMUSG00000036764	DnaJ (Hsp40) homolog, subfamily C, member 12	Dnajc12	30045	240.662	-0.0929225	0.0563651	-1.64858	0.0992333	0.999838
ENSMUSG00000091723	NA	NA	NA	1.0443	0.0199032	0.0120732	1.64854	0.0992415	0.999838
ENSMUSG00000082453	NA	NA	NA	1.3215	0.0220867	0.0133994	1.64834	0.0992832	0.999838
ENSMUSG00000082774	NA	NA	NA	1.39998	0.0230055	0.0139573	1.64828	0.0992948	0.999838
ENSMUSG00000085586	NA	NA	NA	217.698	-0.0967228	0.0586814	-1.64827	0.0992976	0.999838
ENSMUSG00000068267	centromere protein B	Cenpb	12616	2349.72	-0.0858396	0.0521018	-1.64754	0.0994475	0.999838
ENSMUSG00000084241	NA	NA	NA	23.0008	0.0739367	0.0448808	1.6474	0.0994756	0.999838
ENSMUSG00000040254	sema domain, immunoglobulin domain (Ig), short basic domain, secreted, (semaphorin) 3D	Sema3d	108151	265.455	0.0939729	0.0570461	1.64732	0.0994931	0.999838
ENSMUSG00000069372	cortexin 3	Ctxn3	629147	22.6304	0.0370133	0.0224764	1.64676	0.0996066	0.999838
ENSMUSG00000065954	transforming, acidic coiled-coil containing protein 1	Tacc1	320165	2978.66	0.0670089	0.0407043	1.64624	0.0997153	0.999838
ENSMUSG00000085875	NA	NA	NA	1.34229	0.0201261	0.012226	1.64618	0.0997265	0.999838
ENSMUSG00000026600	sterol O-acyltransferase 1	Soat1	20652	513.277	0.0894989	0.0543789	1.64584	0.099797	0.999838
ENSMUSG00000027581	stathmin-like 3	Stmn3	20262	7494.89	-0.0902189	0.0548243	-1.6456	0.0998458	0.999838
ENSMUSG00000047053	transmembrane epididymal protein 1	Teddm1	240819	0.77881	0.016642	0.0101157	1.64518	0.0999332	0.999838
ENSMUSG00000021140	pecanex homolog (Drosophila)	Pcnx	54604	4773.66	0.0816484	0.049632	1.64507	0.0999544	0.999838
ENSMUSG00000024073	baculoviral IAP repeat-containing 6	Birc6	12211	3522.07	0.0866152	0.0526516	1.64506	0.0999569	0.999838
ENSMUSG00000027170	eukaryotic translation initiation factor 3, subunit M	Eif3m	98221	757.379	-0.0741188	0.0450634	-1.64477	0.100018	0.999838
ENSMUSG00000056148	retinol dehydrogenase 9	Rdh9	103142	8.12119	-0.0486975	0.0296103	-1.64461	0.10005	0.999838
ENSMUSG00000033983	coilin	Coil	12812	454.784	-0.0822417	0.050015	-1.64434	0.100106	0.999838
ENSMUSG00000006740	kinesin family member 5B	Kif5b	16573	5165.73	0.0794136	0.0483162	1.64362	0.100254	0.999838
ENSMUSG00000001270	creatine kinase, brain	Ckb	12709	7993.29	-0.0957749	0.058276	-1.64347	0.100286	0.999838
ENSMUSG00000083177	NA	NA	NA	1.0417	0.017557	0.0106831	1.64345	0.100291	0.999838
ENSMUSG00000026641	upstream transcription factor 1	Usf1	22278	1015.18	-0.0735176	0.0447416	-1.64316	0.10035	0.999838
ENSMUSG00000007950	abhydrolase domain containing 8	Abhd8	64296	2460.33	-0.0953876	0.0580554	-1.64304	0.100374	0.999838
ENSMUSG00000070372	capping protein (actin filament) muscle Z-line, alpha 1	Capza1	12340	73.3558	0.0934757	0.0568927	1.64302	0.100379	0.999838
ENSMUSG00000043110	leucine rich repeat neuronal 4	Lrrn4	320974	67.7537	0.0936774	0.057049	1.64205	0.10058	0.999838
ENSMUSG00000079419	membrane-spanning 4-domains, subfamily A, member 6C	Ms4a6c	73656	10.4263	0.0500944	0.0305101	1.64189	0.100612	0.999838
ENSMUSG00000049422	coiled-coil-helix-coiled-coil-helix domain containing 10	Chchd10	103172	873.939	-0.0929121	0.056598	-1.64161	0.10067	0.999838
ENSMUSG00000052504	Eph receptor A3	Epha3	13837	504.476	0.0894769	0.0545134	1.64137	0.10072	0.999838
ENSMUSG00000034462	polycystic kidney disease 2	Pkd2	18764	1216.83	0.0860984	0.0524672	1.641	0.100798	0.999838
ENSMUSG00000087481	NA	NA	NA	5.40126	0.0427039	0.0260258	1.64083	0.100833	0.999838
ENSMUSG00000030894	tripeptidyl peptidase I	Tpp1	12751	1755.28	0.0654649	0.0398976	1.64082	0.100834	0.999838
ENSMUSG00000040710	ST8 alpha-N-acetyl-neuraminide alpha-2,8-sialyltransferase 4	St8sia4	20452	486.835	0.0835883	0.050961	1.64024	0.100955	0.999838
ENSMUSG00000027792	butyrylcholinesterase	Bche	12038	203.585	0.0957753	0.0583995	1.64	0.101005	0.999838
ENSMUSG00000034813	glutamate receptor interacting protein 1	Grip1	74053	802.394	0.0799372	0.0487661	1.6392	0.101172	0.999838
ENSMUSG00000081731	NA	NA	NA	17.3316	0.0679226	0.0414372	1.63917	0.101178	0.999838
ENSMUSG00000081775	NA	NA	NA	31.5615	0.0801738	0.0489114	1.63916	0.101179	0.999838
ENSMUSG00000037032	amyloid beta (A4) precursor protein-binding, family B, member 1	Apbb1	11785	8519.76	-0.0727483	0.0444146	-1.63794	0.101435	0.999838
ENSMUSG00000048108	transmembrane protein 72	Tmem72	319776	2.78358	-0.027041	0.0165111	-1.63775	0.101474	0.999838
ENSMUSG00000040013	FK506 binding protein 6	Fkbp6	94244	5.26704	0.0318397	0.0194433	1.63757	0.101512	0.999838
ENSMUSG00000063894	zinc finger with KRAB and SCAN domains 8	Zkscan8	93681	781.067	0.093365	0.057025	1.63726	0.101575	0.999838
ENSMUSG00000042938	NA	NA	NA	67.7084	0.094019	0.0574282	1.63716	0.101598	0.999838
ENSMUSG00000029376	methylenetetrahydrofolate dehydrogenase (NADP+ dependent) 2-like	Mthfd2l	665563	58.281	0.0918585	0.0561087	1.63715	0.101599	0.999838
ENSMUSG00000009470	transportin 1	Tnpo1	238799	1834.75	0.0815624	0.0498218	1.63708	0.101613	0.999838
ENSMUSG00000057137	transmembrane protein 140	Tmem140	68487	18.8141	0.0680842	0.041596	1.6368	0.101673	0.999838
ENSMUSG00000021326	tripartite motif-containing 27	Trim27	19720	558.115	-0.0807667	0.0493578	-1.63635	0.101767	0.999838
ENSMUSG00000026988	WD repeat, SAM and U-box domain containing 1	Wdsub1	72137	243.06	-0.0927604	0.0567031	-1.6359	0.101861	0.999838
ENSMUSG00000017404	ribosomal protein L19	Rpl19	19921	22.4896	0.0721776	0.0441262	1.63571	0.1019	0.999838
ENSMUSG00000044043	protocadherin beta 14	Pcdhb14	93885	209.068	-0.0931976	0.0569796	-1.63563	0.101917	0.999838
ENSMUSG00000045440	insulinoma-associated 2	Insm2	56856	2.07587	0.0267403	0.0163507	1.63542	0.101961	0.999838
ENSMUSG00000022838	ELL associated factor 2	Eaf2	106389	22.6547	0.0713506	0.0436315	1.6353	0.101986	0.999838
ENSMUSG00000050989	selenoprotein N, 1	Sepn1	74777	505.754	0.0798863	0.0488618	1.63495	0.10206	0.999838
ENSMUSG00000030546	perilipin 1	Plin1	103968	4.51371	-0.0371581	0.0227282	-1.63489	0.102072	0.999838
ENSMUSG00000049124	small nuclear ribonucleoprotein polypeptide G	Snrpg	68011	26.0518	0.0743385	0.0454853	1.63434	0.102187	0.999838
ENSMUSG00000068749	proteasome (prosome, macropain) subunit, alpha type 5	Psma5	26442	333.585	-0.092224	0.0564482	-1.63378	0.102305	0.999838
ENSMUSG00000082908	NA	NA	NA	38.0095	0.0839673	0.0514019	1.63355	0.102354	0.999838
ENSMUSG00000034891	synuclein, beta	Sncb	104069	5601.41	-0.0844823	0.0517213	-1.63342	0.102382	0.999838
ENSMUSG00000027533	fatty acid binding protein 5, epidermal	Fabp5	16592	688.209	-0.087192	0.0533875	-1.63319	0.102429	0.999838
ENSMUSG00000023224	serine (or cysteine) peptidase inhibitor, clade G, member 1	Serping1	12258	134.646	0.0636562	0.0389792	1.63308	0.102452	0.999838
ENSMUSG00000079362	guanylate binding protein 6	Gbp6	100702	11.1226	0.0552001	0.0338079	1.63276	0.10252	0.999838
ENSMUSG00000097015	uncharacterized LOC381967	LOC381967	381967	1.0281	0.0191953	0.0117588	1.63242	0.102592	0.999838
ENSMUSG00000097915	RIKEN cDNA A330009N23 gene	A330009N23Rik	380977	263.854	-0.0891793	0.0546309	-1.6324	0.102596	0.999838
ENSMUSG00000033885	PX domain containing serine/threonine kinase	Pxk	218699	738.688	0.0723606	0.0443293	1.63234	0.102608	0.999838
ENSMUSG00000092277	NA	NA	NA	2.02729	0.0265803	0.0162841	1.63228	0.102621	0.999838
ENSMUSG00000085385	NA	NA	NA	200.503	0.0959154	0.0587696	1.63206	0.102668	0.999838
ENSMUSG00000062198	RIKEN cDNA 2700097O09 gene	2700097O09Rik	72658	179.354	0.0957314	0.0586911	1.63111	0.102868	0.999838
ENSMUSG00000000402	EGF-like-domain, multiple 6	Egfl6	54156	114.725	-0.0957083	0.0587024	-1.6304	0.103017	0.999838
ENSMUSG00000082906	NA	NA	NA	3.08923	0.0306594	0.0188054	1.63035	0.103028	0.999838
ENSMUSG00000078970	WD repeat domain 92	Wdr92	103784	254.28	-0.0915156	0.0561327	-1.63034	0.103029	0.999838
ENSMUSG00000021606	NADH dehydrogenase (ubiquinone) Fe-S protein 6	Ndufs6	407785	513.241	-0.0938521	0.0575719	-1.63017	0.103065	0.999838
ENSMUSG00000039899	fibrinogen-like protein 2	Fgl2	14190	81.1759	0.0759282	0.0465932	1.6296	0.103187	0.999838
ENSMUSG00000020717	platelet/endothelial cell adhesion molecule 1	Pecam1	18613	396.458	0.0948099	0.0581952	1.62917	0.103277	0.999838
ENSMUSG00000093319	NA	NA	NA	4.60417	-0.0360407	0.022124	-1.62903	0.103306	0.999838
ENSMUSG00000000058	caveolin 2	Cav2	12390	858.681	0.0874883	0.0537086	1.62895	0.103325	0.999838
ENSMUSG00000002820	autophagy related 4D, cysteine peptidase	Atg4d	235040	387.719	-0.0862272	0.0529348	-1.62893	0.103328	0.999838
ENSMUSG00000034109	golgi integral membrane protein 4	Golim4	73124	800.493	0.085197	0.0523069	1.62879	0.103357	0.999838
ENSMUSG00000041571	selenoprotein W, muscle 1	Sepw1	20364	10280.9	-0.0832748	0.0511277	-1.62876	0.103363	0.999838
ENSMUSG00000032786	aminolevulinic acid synthase 1	Alas1	11655	1395.55	-0.0636977	0.0391148	-1.62848	0.103423	0.999838
ENSMUSG00000015224	cytochrome P450, family 2, subfamily j, polypeptide 9	Cyp2j9	74519	477.429	0.0880118	0.0540655	1.62787	0.103552	0.999838
ENSMUSG00000020154	protein tyrosine phosphatase, receptor type, B	Ptprb	19263	1073.86	0.0871189	0.053518	1.62784	0.103558	0.999838
ENSMUSG00000083899	NA	NA	NA	344.82	0.0902247	0.0554292	1.62775	0.103579	0.999838
ENSMUSG00000026727	Ras suppressor protein 1	Rsu1	20163	505.401	0.0792694	0.0487029	1.62761	0.103607	0.999838
ENSMUSG00000042770	heme binding protein 1	Hebp1	15199	811.968	-0.088583	0.0544296	-1.62748	0.103636	0.999838
ENSMUSG00000021236	ectonucleoside triphosphate diphosphohydrolase 5	Entpd5	12499	820.049	0.072433	0.044522	1.6269	0.103758	0.999838
ENSMUSG00000028851	nuclear distribution gene C homolog (Aspergillus)	Nudc	18221	959.541	-0.0879846	0.054092	-1.62657	0.103828	0.999838
ENSMUSG00000068036	myeloid/lymphoid or mixed-lineage leukemia (trithorax homolog, Drosophila); translocated to, 4	Mllt4	17356	2459.23	0.0855095	0.0525805	1.62626	0.103894	0.999838
ENSMUSG00000072235	tubulin, alpha 1A	Tuba1a	22142	5579.28	-0.0807974	0.0496929	-1.62593	0.103964	0.999838
ENSMUSG00000062778	chitinase, acidic 1	Chia1	81600	35.2447	-0.0834875	0.0513617	-1.62548	0.10406	0.999838
ENSMUSG00000033740	suppression of tumorigenicity 18	St18	240690	1251.07	0.0757641	0.0466384	1.6245	0.104269	0.999838
ENSMUSG00000014198	zinc finger protein 385C	Zfp385c	278304	3.4254	0.0326473	0.0201091	1.62351	0.104481	0.999838
ENSMUSG00000053414	hormonally upregulated Neu-associated kinase	Hunk	26559	882.158	-0.0796584	0.0490813	-1.62299	0.104591	0.999838
ENSMUSG00000005981	TNF receptor-associated protein 1	Trap1	68015	1610.47	-0.0655917	0.040421	-1.62271	0.104651	0.999838
ENSMUSG00000087323	NA	NA	NA	0.726732	0.0155089	0.00955749	1.62269	0.104655	0.999838
ENSMUSG00000032480	DEAH (Asp-Glu-Ala-His) box polypeptide 30	Dhx30	72831	2669.93	-0.0600157	0.0369896	-1.6225	0.104696	0.999838
ENSMUSG00000043614	vacuolar protein sorting 37D (yeast)	Vps37d	194309	234.145	-0.0952449	0.0587028	-1.62249	0.104698	0.999838
ENSMUSG00000062083	NA	NA	NA	2.80656	0.0319308	0.0196865	1.62196	0.104812	0.999838
ENSMUSG00000050910	cerebellar degeneration-related protein 2-like	Cdr2l	237988	510.777	-0.0902863	0.0556696	-1.62182	0.104841	0.999838
ENSMUSG00000038034	immunoglobulin superfamily, member 8	Igsf8	140559	3153.79	-0.0878151	0.0541512	-1.62166	0.104875	0.999838
ENSMUSG00000062203	G1 to S phase transition 1	Gspt1	14852	1957.68	0.0718369	0.0443117	1.62117	0.104981	0.999838
ENSMUSG00000032194	KN motif and ankyrin repeat domains 2	Kank2	235041	237.545	0.0931873	0.0574894	1.62095	0.105029	0.999838
ENSMUSG00000085232	NA	NA	NA	1.65353	-0.0228555	0.0141053	-1.62034	0.105158	0.999838
ENSMUSG00000022982	superoxide dismutase 1, soluble	Sod1	20655	2154.14	-0.0777396	0.0479818	-1.62019	0.105192	0.999838
ENSMUSG00000024829	mitochondrial ribosomal protein L21	Mrpl21	353242	368.176	-0.0875137	0.0540278	-1.61979	0.105277	0.999838
ENSMUSG00000092335	NA	NA	NA	17.1348	0.0637396	0.0393575	1.6195	0.105339	0.999838
ENSMUSG00000028414	fukutin	Fktn	246179	1925.33	0.0752269	0.0464568	1.61929	0.105385	0.999838
ENSMUSG00000023175	basigin	Bsg	12215	7284.84	-0.0682078	0.0421239	-1.61922	0.1054	0.999838
ENSMUSG00000046160	oligodendrocyte transcription factor 1	Olig1	50914	1266.66	-0.0918168	0.0567086	-1.6191	0.105426	0.999838
ENSMUSG00000031130	bombesin-like receptor 3	Brs3	12209	3.33028	-0.0340658	0.0210428	-1.61888	0.105472	0.999838
ENSMUSG00000024121	ATPase, H+ transporting, lysosomal V0 subunit C	Atp6v0c	11984	788.515	-0.0934435	0.0577302	-1.61863	0.105528	0.999838
ENSMUSG00000026131	dystonin	Dst	13518	8972	0.0945807	0.0584383	1.61847	0.105561	0.999838
ENSMUSG00000014418	Hermansky-Pudlak syndrome 5 homolog (human)	Hps5	246694	414.313	0.0882367	0.0545462	1.61765	0.105738	0.999838
ENSMUSG00000043241	UPF2 regulator of nonsense transcripts homolog (yeast)	Upf2	326622	1624.41	0.0718152	0.0443952	1.61764	0.105741	0.999838
ENSMUSG00000072492	glyceraldehyde-3-phosphate dehydrogenase pseudogene	Gm10364	100151693	11.9531	0.0572332	0.0353841	1.61748	0.105775	0.999838
ENSMUSG00000081656	NA	NA	NA	1.80855	0.0233761	0.0144539	1.61729	0.105816	0.999838
ENSMUSG00000000959	oxidase assembly 1-like	Oxa1l	69089	1036.78	-0.0791568	0.0489531	-1.61699	0.10588	0.999838
ENSMUSG00000003545	FBJ osteosarcoma oncogene B	Fosb	14282	167.177	-0.0945975	0.0585148	-1.61664	0.105956	0.999838
ENSMUSG00000038366	LIM and SH3 protein 1	Lasp1	16796	2044.76	-0.0706264	0.0436943	-1.61638	0.106013	0.999838
ENSMUSG00000077714	NA	NA	NA	0.923341	-0.0166913	0.0103273	-1.61622	0.106047	0.999838
ENSMUSG00000021645	survival motor neuron 1	Smn1	20595	318.023	-0.0884951	0.0547557	-1.61618	0.106055	0.999838
ENSMUSG00000068742	cryptochrome 2 (photolyase-like)	Cry2	12953	3016.25	-0.0537417	0.0332741	-1.61512	0.106284	0.999838
ENSMUSG00000055633	zinc finger protein 580	Zfp580	68992	141.477	-0.0947739	0.0586818	-1.61505	0.106301	0.999838
ENSMUSG00000031626	sorbin and SH3 domain containing 2	Sorbs2	234214	3136.48	0.0723052	0.0447715	1.61498	0.106314	0.999838
ENSMUSG00000071475	NA	NA	NA	0.65413	0.014865	0.00921273	1.61353	0.10663	0.999838
ENSMUSG00000048939	ATPase type 13A5	Atp13a5	268878	328.192	0.0916476	0.0568018	1.61346	0.106644	0.999838
ENSMUSG00000061981	flotillin 2	Flot2	14252	2133.88	-0.0718489	0.0445316	-1.61344	0.10665	0.999838
ENSMUSG00000042379	endothelial cell-specific molecule 1	Esm1	71690	4.99055	0.0370539	0.0229659	1.61343	0.10665	0.999838
ENSMUSG00000082687	NA	NA	NA	1.17369	0.0202798	0.0125698	1.61337	0.106663	0.999838
ENSMUSG00000026798	coenzyme Q4 homolog (yeast)	Coq4	227683	327.941	-0.0845134	0.0523921	-1.6131	0.106724	0.999838
ENSMUSG00000024805	polycomb group ring finger 5	Pcgf5	76073	132.922	0.0946118	0.0586542	1.61304	0.106735	0.999838
ENSMUSG00000016349	eukaryotic translation elongation factor 1 alpha 2	Eef1a2	13628	17159.4	-0.0752944	0.0466835	-1.61287	0.106773	0.999838
ENSMUSG00000035181	HEAT repeat containing 5A	Heatr5a	320487	362.551	0.0916678	0.0568382	1.61279	0.106791	0.999838
ENSMUSG00000085795	zinc finger protein 703	Zfp703	353310	291.578	-0.093868	0.0582096	-1.61259	0.106834	0.999838
ENSMUSG00000081289	NA	NA	NA	30.2977	0.0775963	0.04814	1.61189	0.106986	0.999838
ENSMUSG00000021704	metaxin 3	Mtx3	382793	1624.77	0.0818741	0.0507986	1.61174	0.107019	0.999838
ENSMUSG00000078580	RIKEN cDNA E430018J23 gene	E430018J23Rik	101604	125.155	-0.0944616	0.0586094	-1.61171	0.107024	0.999838
ENSMUSG00000058546	ribosomal protein L23A	Rpl23a	268449	15.8285	-0.0637127	0.0395318	-1.61168	0.107031	0.999838
ENSMUSG00000036570	FXYD domain-containing ion transport regulator 1	Fxyd1	56188	487.633	-0.0942912	0.0585139	-1.61143	0.107085	0.999838
ENSMUSG00000001280	trans-acting transcription factor 1	Sp1	20683	750.867	0.0919944	0.0571019	1.61106	0.107167	0.999838
ENSMUSG00000025809	integrin beta 1 (fibronectin receptor beta)	Itgb1	16412	1441.34	0.0744517	0.0462216	1.61075	0.107233	0.999838
ENSMUSG00000041040	family with sequence similarity 117, member B	Fam117b	72750	2123.2	0.0639577	0.039711	1.61058	0.107271	0.999838
ENSMUSG00000002580	migration and invasion enhancer 1	Mien1	103742	609.854	-0.0862265	0.0535411	-1.61047	0.107294	0.999838
ENSMUSG00000038725	polycystic kidney and hepatic disease 1-like 1	Pkhd1l1	192190	13.3714	0.0613781	0.0381155	1.61032	0.107329	0.999838
ENSMUSG00000045215	additional sex combs like 3 (Drosophila)	Asxl3	211961	329.733	0.0946248	0.0587713	1.61005	0.107387	0.999838
ENSMUSG00000028763	perlecan (heparan sulfate proteoglycan 2)	Hspg2	15530	158.489	0.090811	0.0564089	1.60987	0.107426	0.999838
ENSMUSG00000032590	acylpeptide hydrolase	Apeh	235606	426.363	-0.0848422	0.0527212	-1.60926	0.107559	0.999838
ENSMUSG00000071036	NA	NA	NA	0.912647	0.0168201	0.0104536	1.60903	0.107611	0.999838
ENSMUSG00000028445	energy homeostasis associated	Enho	69638	631.471	-0.0924176	0.0574414	-1.6089	0.107638	0.999838
ENSMUSG00000039781	centrosomal protein 131	Cep131	12009	525.12	-0.0884544	0.0549952	-1.6084	0.107747	0.999838
ENSMUSG00000023885	thrombospondin 2	Thbs2	21826	157.093	0.0941756	0.0585576	1.60826	0.107779	0.999838
ENSMUSG00000038070	centlein, centrosomal protein	Cntln	338349	395.717	0.0853942	0.0530999	1.60818	0.107796	0.999838
ENSMUSG00000029602	RAS protein activator like 1 (GAP1 like)	Rasal1	19415	2054.69	-0.0862632	0.0536482	-1.60794	0.107848	0.999838
ENSMUSG00000029060	mindbomb homolog 2 (Drosophila)	Mib2	76580	1821.7	-0.0856665	0.0532807	-1.60783	0.107872	0.999838
ENSMUSG00000032330	cytochrome c oxidase subunit VIIa 2	Cox7a2	12866	2501.95	-0.0778559	0.0484233	-1.60782	0.107875	0.999838
ENSMUSG00000079652	family with sequence similarity 71, member F2	Fam71f2	245884	7.97389	0.0492908	0.0306587	1.60772	0.107895	0.999838
ENSMUSG00000029826	zinc finger CCCH type, antiviral 1	Zc3hav1	78781	127.135	0.0943153	0.0586718	1.60751	0.107943	0.999838
ENSMUSG00000045932	interferon-induced protein with tetratricopeptide repeats 2	Ifit2	15958	192.908	0.0916151	0.0570003	1.60727	0.107995	0.999838
ENSMUSG00000097911	NA	NA	NA	15.4802	0.0591249	0.0367918	1.60701	0.108052	0.999838
ENSMUSG00000062593	leukocyte immunoglobulin-like receptor, subfamily B, member 4	Lilrb4	14728	2.20729	0.0258278	0.016072	1.607	0.108054	0.999838
ENSMUSG00000019873	receptor accessory protein 3	Reep3	28193	861.538	0.077777	0.0483996	1.60698	0.10806	0.999838
ENSMUSG00000095253	zinc finger protein 799	Zfp799	240064	675.905	0.0831382	0.0517379	1.60691	0.108074	0.999838
ENSMUSG00000040048	NADH dehydrogenase (ubiquinone) 1 beta subcomplex, 10	Ndufb10	68342	1757.53	-0.0672698	0.0418771	-1.60636	0.108194	0.999838
ENSMUSG00000046341	NA	NA	NA	525.515	-0.0824256	0.0513259	-1.60593	0.10829	0.999838
ENSMUSG00000055632	hemicentin 2	Hmcn2	665700	14.3642	0.0567245	0.0353325	1.60545	0.108395	0.999838
ENSMUSG00000036572	UPF3 regulator of nonsense transcripts homolog B (yeast)	Upf3b	68134	577.304	0.0822479	0.0512434	1.60504	0.108484	0.999838
ENSMUSG00000032575	mesencephalic astrocyte-derived neurotrophic factor	Manf	74840	706.728	0.0828352	0.0516228	1.60463	0.108576	0.999838
ENSMUSG00000002308	CD320 antigen	Cd320	54219	235.921	0.0915662	0.0570729	1.60437	0.108632	0.999838
ENSMUSG00000021514	zinc finger protein 369	Zfp369	170936	497.381	0.0939172	0.0585408	1.6043	0.108647	0.999838
ENSMUSG00000031090	NAD synthetase 1	Nadsyn1	78914	102.661	0.0935087	0.05829	1.6042	0.10867	0.999838
ENSMUSG00000053617	SH3 and PX domains 2A	Sh3pxd2a	14218	1528.68	0.0707045	0.044089	1.60368	0.108785	0.999838
ENSMUSG00000046460	SH2 domain containing 7	Sh2d7	244885	3.31333	0.0341279	0.0212861	1.60329	0.10887	0.999838
ENSMUSG00000030942	THUMP domain containing 1	Thumpd1	233802	1399.62	-0.0683565	0.0426552	-1.60254	0.109037	0.999838
ENSMUSG00000013858	transmembrane protein 259	Tmem259	216157	1533.35	-0.0732671	0.0457222	-1.60244	0.109058	0.999838
ENSMUSG00000097379	NA	NA	NA	29.722	0.0775292	0.0484034	1.60173	0.109216	0.999838
ENSMUSG00000065191	NA	NA	NA	6.53833	-0.0406146	0.0253646	-1.60123	0.109325	0.999838
ENSMUSG00000056204	pyroglutamyl-peptidase I	Pgpep1	66522	337.495	-0.0927359	0.0579447	-1.60042	0.109505	0.999838
ENSMUSG00000051111	synaptic vesicle glycoprotein 2c	Sv2c	75209	277.707	0.0940134	0.0587548	1.6001	0.109577	0.999838
ENSMUSG00000097657	NA	NA	NA	79.9747	0.0916746	0.0573006	1.59989	0.109623	0.999838
ENSMUSG00000050122	NA	NA	NA	7.77327	-0.0480706	0.0300508	-1.59964	0.109678	0.999838
ENSMUSG00000035172	pleckstrin homology domain containing, family H (with MyTH4 domain) member 3	Plekhh3	217198	184.992	-0.0940035	0.0587702	-1.59951	0.109707	0.999838
ENSMUSG00000082314	NA	NA	NA	4.66612	0.0400411	0.0250345	1.59944	0.109724	0.999838
ENSMUSG00000049154	family with sequence similarity 183, member B	Fam183b	75429	78.8019	-0.0928128	0.0580314	-1.59935	0.109742	0.999838
ENSMUSG00000024579	prenylcysteine oxidase 1 like	Pcyox1l	240334	341.099	-0.084031	0.0525419	-1.59932	0.10975	0.999838
ENSMUSG00000039068	zinc finger, ZZ domain containing 3	Zzz3	108946	1422.82	0.0620912	0.0388239	1.59931	0.109753	0.999838
ENSMUSG00000055707	kelch-like 26	Klhl26	234378	1346.85	-0.081149	0.0507405	-1.59929	0.109755	0.999838
ENSMUSG00000031672	glutamate oxaloacetate transaminase 2, mitochondrial	Got2	14719	2199.27	-0.0595782	0.0372573	-1.5991	0.109799	0.999838
ENSMUSG00000057229	ATP5S-like	Atp5sl	66349	762.493	-0.0720895	0.0450951	-1.59861	0.109907	0.999838
ENSMUSG00000059013	SH2 domain containing 3C	Sh2d3c	27387	349.546	-0.0919353	0.0575186	-1.59836	0.109963	0.999838
ENSMUSG00000022253	NAD kinase 2, mitochondrial	Nadk2	68646	1122.11	0.0674804	0.0422228	1.5982	0.109999	0.999838
ENSMUSG00000024038	NADH dehydrogenase (ubiquinone) flavoprotein 3	Ndufv3	78330	1155.27	-0.0717944	0.0449258	-1.59807	0.110028	0.999838
ENSMUSG00000020482	coiled-coil domain containing 117	Ccdc117	104479	427.739	0.0858802	0.0537481	1.59783	0.110082	0.999838
ENSMUSG00000020868	xylosyltransferase II	Xylt2	217119	491.187	-0.084541	0.0529108	-1.5978	0.110087	0.999838
ENSMUSG00000009013	dynein light chain LC8-type 1	Dynll1	56455	3547.45	-0.0752582	0.0471098	-1.59751	0.110153	0.999838
ENSMUSG00000052062	par-3 family cell polarity regulator beta	Pard3b	72823	127.292	0.0936953	0.0586525	1.59746	0.110162	0.999838
ENSMUSG00000037683	armadillo repeat containing 3	Armc3	70882	28.8306	-0.0773902	0.0484469	-1.59742	0.110172	0.999838
ENSMUSG00000025533	argininosuccinate lyase	Asl	109900	339.362	-0.0829163	0.0519183	-1.59705	0.110254	0.999838
ENSMUSG00000020219	translocase of inner mitochondrial membrane 13	Timm13	30055	911.853	-0.0878429	0.0550157	-1.59669	0.110335	0.999838
ENSMUSG00000037214	THAP domain containing, apoptosis associated protein 1	Thap1	73754	114.387	-0.0937155	0.0586989	-1.59655	0.110367	0.999838
ENSMUSG00000035757	selenoprotein O	Selo	223776	251.947	-0.0887075	0.0555713	-1.59628	0.110426	0.999838
ENSMUSG00000026675	hydroxysteroid (17-beta) dehydrogenase 7	Hsd17b7	15490	582.816	0.0766549	0.0480266	1.59609	0.110468	0.999838
ENSMUSG00000024737	solute carrier family 15, member 3	Slc15a3	65221	29.9528	-0.0718823	0.0450401	-1.59596	0.110498	0.999838
ENSMUSG00000026175	villin 1	Vil1	22349	11.1305	0.0557776	0.0349699	1.59502	0.110708	0.999838
ENSMUSG00000033594	spermatogenesis associated 2-like	Spata2l	78779	1044.76	-0.0751863	0.0471473	-1.59471	0.110777	0.999838
ENSMUSG00000085655	NA	NA	NA	9.0211	0.0517796	0.0324742	1.59449	0.110827	0.999838
ENSMUSG00000035623	remodeling and spacing factor 1	Rsf1	233532	1870.18	0.0778225	0.0488224	1.59399	0.110938	0.999838
ENSMUSG00000043252	transmembrane protein 64	Tmem64	100201	1181.24	0.0796158	0.0499693	1.5933	0.111094	0.999838
ENSMUSG00000020087	trypsin domain containing 1	Tysnd1	71767	226.18	-0.0927603	0.0582293	-1.59302	0.111156	0.999838
ENSMUSG00000020704	acid-sensing (proton-gated) ion channel 2	Asic2	11418	1222.37	-0.0717095	0.0450297	-1.59249	0.111274	0.999838
ENSMUSG00000020467	epidermal growth factor-containing fibulin-like extracellular matrix protein 1	Efemp1	216616	254.728	0.09027	0.056698	1.59212	0.111357	0.999838
ENSMUSG00000028833	neurochondrin	Ncdn	26562	53772	-0.0852926	0.0535843	-1.59175	0.111442	0.999838
ENSMUSG00000022021	diaphanous homolog 3 (Drosophila)	Diap3	56419	63.4487	0.0894349	0.0561957	1.59149	0.111499	0.999838
ENSMUSG00000083522	NA	NA	NA	0.855718	-0.0176207	0.0110723	-1.59143	0.111514	0.999838
ENSMUSG00000021591	glutaredoxin	Glrx	93692	516.506	-0.0845919	0.0531549	-1.59142	0.111515	0.999838
ENSMUSG00000026491	AT hook containing transcription factor 1	Ahctf1	226747	1580.64	0.0738875	0.0464308	1.59135	0.111531	0.999838
ENSMUSG00000021460	AU RNA binding protein/enoyl-coenzyme A hydratase	Auh	11992	1317.79	-0.0703126	0.0441872	-1.59124	0.111555	0.999838
ENSMUSG00000035530	eukaryotic translation initiation factor 1	Eif1	20918	1363.74	-0.0797848	0.0501572	-1.5907	0.111678	0.999838
ENSMUSG00000067869	NA	NA	NA	100.961	0.0932676	0.058641	1.59048	0.111726	0.999838
ENSMUSG00000075470	asparagine-linked glycosylation 10B (alpha-1,2-glucosyltransferase)	Alg10b	380959	993.124	0.0893407	0.0561842	1.59014	0.111804	0.999838
ENSMUSG00000034111	transmembrane emp24 domain containing 8	Tmed8	382620	1618.05	0.0689377	0.0433679	1.5896	0.111924	0.999838
ENSMUSG00000080776	predicted gene 12174	Gm12174	620678	14.2535	0.061505	0.0386947	1.58949	0.111949	0.999838
ENSMUSG00000021484	lectin, mannose-binding 2	Lman2	66890	1935.54	-0.0723745	0.0455345	-1.58945	0.11196	0.999838
ENSMUSG00000040420	cadherin 18	Cdh18	320865	195.456	-0.0929518	0.0584913	-1.58916	0.112025	0.999838
ENSMUSG00000024901	pellino 3	Peli3	240518	465.232	-0.0784747	0.0494055	-1.58838	0.1122	0.999838
ENSMUSG00000014959	golgi reassembly stacking protein 2	Gorasp2	70231	2352.47	-0.0618505	0.038947	-1.58807	0.112271	0.999838
ENSMUSG00000048047	zinc finger and BTB domain containing 33	Zbtb33	56805	892.729	0.0727086	0.0457843	1.58807	0.112271	0.999838
ENSMUSG00000036646	mannosidase, alpha, class 1B, member 1	Man1b1	227619	1977.87	-0.0548573	0.0345495	-1.58779	0.112334	0.999838
ENSMUSG00000007564	protein phosphatase 2, regulatory subunit A, alpha	Ppp2r1a	51792	12229.6	-0.0769679	0.0484771	-1.58772	0.112351	0.999838
ENSMUSG00000035203	epsin 1	Epn1	13854	6866.38	-0.0806907	0.0508287	-1.5875	0.112399	0.999838
ENSMUSG00000058921	solute carrier family 10 (sodium/bile acid cotransporter family), member 5	Slc10a5	241877	2.99	0.0317915	0.0200263	1.58749	0.112401	0.999838
ENSMUSG00000097747	NA	NA	NA	17.5671	0.0626362	0.0394584	1.5874	0.112423	0.999838
ENSMUSG00000025498	interferon regulatory factor 7	Irf7	54123	29.9812	-0.0721565	0.0454816	-1.5865	0.112626	0.999838
ENSMUSG00000030621	malic enzyme 3, NADP(+)-dependent, mitochondrial	Me3	109264	1495.6	-0.0688377	0.0433903	-1.58648	0.112632	0.999838
ENSMUSG00000047921	trafficking protein particle complex 9	Trappc9	76510	1823.98	-0.0722179	0.0455245	-1.58635	0.11266	0.999838
ENSMUSG00000085730	NA	NA	NA	0.834784	0.0170577	0.0107545	1.58609	0.112719	0.999838
ENSMUSG00000053268	dentin sialophosphoprotein	Dspp	666279	3.52305	0.0341407	0.0215257	1.58605	0.112729	0.999838
ENSMUSG00000029780	5'-nucleotidase, cytosolic III	Nt5c3	107569	764.167	-0.0776595	0.0489645	-1.58604	0.112731	0.999838
ENSMUSG00000085620	NA	NA	NA	1.96908	0.0237815	0.0149975	1.5857	0.112808	0.999838
ENSMUSG00000078235	family with sequence similarity 43, member B	Fam43b	625638	300.635	-0.085364	0.0538352	-1.58565	0.112818	0.999838
ENSMUSG00000024097	serine/arginine-rich splicing factor 7	Srsf7	225027	2241.75	0.0721799	0.0455328	1.58523	0.112915	0.999838
ENSMUSG00000075408	NA	NA	NA	3.70373	0.0335738	0.0211843	1.58484	0.113003	0.999838
ENSMUSG00000048899	ribosomal modification protein rimK-like family member A	Rimkla	194237	350.022	0.0838567	0.0529133	1.5848	0.113013	0.999838
ENSMUSG00000083895	NA	NA	NA	1.26329	0.020151	0.0127239	1.58372	0.113258	0.999838
ENSMUSG00000052248	NA	NA	NA	67.9977	-0.0853739	0.0539137	-1.58353	0.113301	0.999838
ENSMUSG00000002107	CUGBP, Elav-like family member 2	Celf2	14007	12483.4	0.0686808	0.0433917	1.58281	0.113465	0.999838
ENSMUSG00000005481	DEAD (Asp-Glu-Ala-Asp) box polypeptide 39	Ddx39	68278	317.296	-0.0888792	0.0561534	-1.58279	0.113468	0.999838
ENSMUSG00000019088	deoxyribonuclease 1-like 1	Dnase1l1	69537	36.2012	0.068729	0.0434247	1.58272	0.113486	0.999838
ENSMUSG00000015222	microtubule-associated protein 2	Map2	17756	33911.5	0.0783418	0.0495081	1.58241	0.113557	0.999838
ENSMUSG00000049090	zinc binding alcohol dehydrogenase, domain containing 2	Zadh2	225791	572.705	0.0801614	0.0506644	1.5822	0.113603	0.999838
ENSMUSG00000033965	solute carrier family 16 (monocarboxylic acid transporters), member 2	Slc16a2	20502	1455.67	-0.066635	0.0421257	-1.58181	0.113692	0.999838
ENSMUSG00000031818	cytochrome c oxidase subunit IV isoform 1	Cox4i1	12857	7268.45	-0.069784	0.0441223	-1.5816	0.11374	0.999838
ENSMUSG00000034663	BMP2 inducible kinase	Bmp2k	140780	327.981	0.0853069	0.053955	1.58108	0.113861	0.999838
ENSMUSG00000024213	nudix (nucleotide diphosphate linked moiety X)-type motif 3	Nudt3	56409	4797.87	-0.0679373	0.0429902	-1.5803	0.114039	0.999838
ENSMUSG00000086229	NA	NA	NA	15.1326	0.0619619	0.0392133	1.58013	0.114078	0.999838
ENSMUSG00000091119	coiled-coil domain containing 152	Ccdc152	100039139	5.16505	-0.0415939	0.0263245	-1.58005	0.114096	0.999838
ENSMUSG00000011831	ecotropic viral integration site 5	Evi5	14020	1435.5	0.0762953	0.0482963	1.57973	0.114168	0.999838
ENSMUSG00000079467	NA	NA	NA	10.2918	0.0538096	0.0340734	1.57923	0.114284	0.999838
ENSMUSG00000035597	PRP39 pre-mRNA processing factor 39 homolog (yeast)	Prpf39	328110	1152.83	0.0924365	0.0585368	1.57912	0.114309	0.999838
ENSMUSG00000044700	transmembrane protein 201	Tmem201	230917	1479.52	-0.0697397	0.044165	-1.57907	0.11432	0.999838
ENSMUSG00000049252	low density lipoprotein-related protein 1B (deleted in tumors)	Lrp1b	94217	2076.69	0.0917882	0.0581309	1.57899	0.114338	0.999838
ENSMUSG00000097925	NA	NA	NA	2.05452	0.0223072	0.0141315	1.57854	0.114441	0.999838
ENSMUSG00000037486	additional sex combs like 2 (Drosophila)	Asxl2	75302	829.365	0.086864	0.0550477	1.57798	0.114571	0.999838
ENSMUSG00000088088	RNA component of mitochondrial RNAase P	Rmrp	19782	2.50187	-0.0216644	0.013732	-1.57765	0.114645	0.999838
ENSMUSG00000048644	cortexin 1	Ctxn1	330695	5610.82	-0.0729762	0.0462582	-1.57758	0.114661	0.999838
ENSMUSG00000021488	nuclear receptor-binding SET-domain protein 1	Nsd1	18193	3967.93	0.0688265	0.04364	1.57714	0.114763	0.999838
ENSMUSG00000027420	beaded filament structural protein 1, in lens-CP94	Bfsp1	12075	20.5128	-0.061911	0.0392607	-1.57692	0.114814	0.999838
ENSMUSG00000054013	transmembrane protein 179	Tmem179	104885	2830.52	-0.0805823	0.0511048	-1.5768	0.114841	0.999838
ENSMUSG00000081718	NA	NA	NA	9.4963	0.0505383	0.0320544	1.57664	0.114878	0.999838
ENSMUSG00000063802	HSPA (heat shock 70kDa) binding protein, cytoplasmic cochaperone 1	Hspbp1	66245	1059.65	-0.0920086	0.0583616	-1.57653	0.114905	0.999838
ENSMUSG00000031142	calcium channel, voltage-dependent, alpha 1F subunit	Cacna1f	54652	9.3529	0.0517875	0.0328612	1.57595	0.115038	0.999838
ENSMUSG00000078861	zinc finger protein 931	Zfp931	353208	252.788	0.0884166	0.056108	1.57583	0.115065	0.999838
ENSMUSG00000025875	tetraspanin 17	Tspan17	74257	683.528	-0.0844108	0.0535707	-1.57569	0.115097	0.999838
ENSMUSG00000086820	NA	NA	NA	3.10844	0.0301482	0.0191348	1.57557	0.115126	0.999838
ENSMUSG00000060961	solute carrier family 4 (anion exchanger), member 4	Slc4a4	54403	4723.24	0.0793438	0.0503658	1.57535	0.115175	0.999838
ENSMUSG00000053263	NA	NA	NA	51.2517	0.0859579	0.054566	1.5753	0.115187	0.999838
ENSMUSG00000051851	CAAX box 1C	Cxx1c	72865	1465.43	-0.078654	0.0499435	-1.57486	0.115289	0.999838
ENSMUSG00000082840	NA	NA	NA	1.02291	0.0172691	0.0109658	1.57481	0.1153	0.999838
ENSMUSG00000029372	pro-platelet basic protein	Ppbp	57349	1.06277	-0.0162184	0.0103021	-1.57429	0.115421	0.999838
ENSMUSG00000003273	carbonic anhydrase 11	Car11	12348	2253.83	-0.078018	0.0495884	-1.57331	0.115646	0.999838
ENSMUSG00000035547	calpain 5	Capn5	12337	2077.97	-0.0618722	0.0393291	-1.57319	0.115674	0.999838
ENSMUSG00000070423	olfactory receptor 558	Olfr558	259097	13.3659	0.057035	0.0362583	1.57302	0.115715	0.999838
ENSMUSG00000066800	ribonuclease L (2', 5'-oligoisoadenylate synthetase-dependent)	Rnasel	24014	225.189	0.0919271	0.0584401	1.57301	0.115716	0.999838
ENSMUSG00000036860	mitochondrial ribosomal protein L55	Mrpl55	67212	360.241	-0.088779	0.0564396	-1.57299	0.115721	0.999838
ENSMUSG00000029550	signal peptide peptidase 3	Sppl3	74585	1098.22	-0.0675483	0.0429474	-1.57281	0.115762	0.999838
ENSMUSG00000043015	transmembrane protein 194B	Tmem194b	227094	115.462	0.0914349	0.058142	1.57261	0.115808	0.999838
ENSMUSG00000076999	NA	NA	NA	2.54297	0.0283384	0.0180231	1.57234	0.115871	0.999838
ENSMUSG00000005397	nidogen 1	Nid1	18073	199.669	0.0703965	0.0447774	1.57214	0.115918	0.999838
ENSMUSG00000025246	transducin (beta)-like 1 X-linked	Tbl1x	21372	1323.5	0.0646008	0.0411007	1.57177	0.116004	0.999838
ENSMUSG00000022788	FYVE, RhoGEF and PH domain containing 4	Fgd4	224014	1460.3	0.0887622	0.0564792	1.57159	0.116045	0.999838
ENSMUSG00000094530	NA	NA	NA	99.3834	0.0914214	0.0581735	1.57153	0.11606	0.999838
ENSMUSG00000038872	zinc finger homeobox 3	Zfhx3	11906	69.4456	0.0848881	0.0540267	1.57123	0.11613	0.999838
ENSMUSG00000041930	family with sequence similarity 222, member A	Fam222a	433940	67.1625	-0.0821425	0.0522818	-1.57115	0.116148	0.999838
ENSMUSG00000051391	tyrosine 3-monooxygenase/tryptophan 5-monooxygenase activation protein, gamma polypeptide	Ywhag	22628	27415.7	-0.0618342	0.0393609	-1.57096	0.116193	0.999838
ENSMUSG00000003072	ATP synthase, H+ transporting, mitochondrial F1 complex, delta subunit	Atp5d	66043	2276.62	-0.0893085	0.0568536	-1.57085	0.116217	0.999838
ENSMUSG00000089877	NA	NA	NA	0.844309	0.0163009	0.0103776	1.57077	0.116235	0.999838
ENSMUSG00000023104	replication factor C (activator 1) 2	Rfc2	19718	560.828	-0.0765419	0.0487295	-1.57075	0.11624	0.999838
ENSMUSG00000091922	NA	NA	NA	0.804692	0.0148058	0.00942787	1.57043	0.116315	0.999838
ENSMUSG00000041939	mevalonate kinase	Mvk	17855	359.664	-0.0848168	0.0540214	-1.57006	0.116401	0.999838
ENSMUSG00000096983	NA	NA	NA	19.3661	-0.0632786	0.0403096	-1.56981	0.116458	0.999838
ENSMUSG00000024381	bridging integrator 1	Bin1	30948	5299.33	-0.0727424	0.0463402	-1.56975	0.116474	0.999838
ENSMUSG00000038264	sema domain, immunoglobulin domain (Ig), and GPI membrane anchor, (semaphorin) 7A	Sema7a	20361	2868.64	-0.0664545	0.0423358	-1.5697	0.116485	0.999838
ENSMUSG00000066324	inositol monophosphatase domain containing 1	Impad1	242291	3359.17	0.0585331	0.0372939	1.56951	0.116529	0.999838
ENSMUSG00000061374	Flt3 interacting zinc finger protein 1	Fiz1	23877	306.956	-0.088516	0.0564243	-1.56876	0.116705	0.999838
ENSMUSG00000064294	aldehyde oxidase 3	Aox3	71724	50.5244	0.0485508	0.0309515	1.56861	0.116739	0.999838
ENSMUSG00000027296	inositol 1,4,5-trisphosphate 3-kinase A	Itpka	228550	3412.83	-0.0859836	0.0548467	-1.56771	0.116949	0.999838
ENSMUSG00000026687	aldehyde dehydrogenase 9, subfamily A1	Aldh9a1	56752	768.026	-0.0700196	0.0446653	-1.56765	0.116963	0.999838
ENSMUSG00000045216	heparan sulfate 6-O-sulfotransferase 1	Hs6st1	50785	1190.24	-0.071507	0.0456203	-1.56744	0.117012	0.999838
ENSMUSG00000034327	potassium channel tetramerisation domain containing 9	Kctd9	105440	261.856	0.0888523	0.0566874	1.56741	0.117019	0.999838
ENSMUSG00000067351	NA	NA	NA	0.657863	0.0129321	0.00825201	1.56715	0.117079	0.999838
ENSMUSG00000023827	1-acylglycerol-3-phosphate O-acyltransferase 4 (lysophosphatidic acid acyltransferase, delta)	Agpat4	68262	1357.75	-0.0809458	0.0516626	-1.56682	0.117158	0.999838
ENSMUSG00000026596	v-abl Abelson murine leukemia viral oncogene 2 (arg, Abelson-related gene)	Abl2	11352	2741.54	0.0761751	0.0486279	1.56649	0.117234	0.999838
ENSMUSG00000082776	NA	NA	NA	17.1534	0.0629627	0.0402006	1.56621	0.117299	0.999838
ENSMUSG00000029621	actin related protein 2/3 complex, subunit 1A	Arpc1a	56443	3873.45	-0.0728941	0.0465441	-1.56613	0.117318	0.999838
ENSMUSG00000056076	eukaryotic translation initiation factor 3, subunit B	Eif3b	27979	1936.32	-0.0682225	0.0435666	-1.56594	0.117363	0.999838
ENSMUSG00000001995	signal-induced proliferation-associated 1 like 2	Sipa1l2	244668	1757.53	0.0750395	0.0479229	1.56584	0.117387	0.999838
ENSMUSG00000087381	NA	NA	NA	52.799	0.0853425	0.0545114	1.56559	0.117444	0.999838
ENSMUSG00000075706	glutathione peroxidase 4	Gpx4	625249	632.037	-0.0882177	0.0563537	-1.56543	0.117482	0.999838
ENSMUSG00000055296	transmembrane protein 245	Tmem245	242474	2103.45	0.0908577	0.058045	1.5653	0.117513	0.999838
ENSMUSG00000066975	crystallin, beta A4	Cryba4	12959	7.76678	-0.0443715	0.02835	-1.56513	0.117551	0.999838
ENSMUSG00000011960	cyclin T1	Ccnt1	12455	1318.84	0.0682293	0.0435981	1.56496	0.117592	0.999838
ENSMUSG00000030002	dual specificity phosphatase 11 (RNA/RNP complex 1-interacting)	Dusp11	72102	1432.63	0.0918609	0.0587122	1.5646	0.117678	0.999838
ENSMUSG00000034910	pygopus 1	Pygo1	72135	2610.96	0.0684593	0.0438012	1.56296	0.118063	0.999838
ENSMUSG00000057897	calcium/calmodulin-dependent protein kinase II, beta	Camk2b	12323	30751.3	-0.0678861	0.0434378	-1.56284	0.118091	0.999838
ENSMUSG00000023904	host cell factor C1 regulator 1 (XPO1-dependent)	Hcfc1r1	353502	1049.64	-0.0857524	0.0548728	-1.56275	0.118112	0.999838
ENSMUSG00000034311	kinesin family member 4	Kif4	16571	24.2114	-0.0706332	0.0451996	-1.5627	0.118124	0.999838
ENSMUSG00000022742	coproporphyrinogen oxidase	Cpox	12892	1187.78	0.0661191	0.0423124	1.56264	0.118137	0.999838
ENSMUSG00000028793	ring finger protein 19B	Rnf19b	75234	863.069	-0.0711553	0.0455433	-1.56237	0.118202	0.999838
ENSMUSG00000024442	RIKEN cDNA 0610009O20 gene	0610009O20Rik	66839	704.4	-0.0735894	0.0471079	-1.56214	0.118254	0.999838
ENSMUSG00000004105	angiopoietin-like 2	Angptl2	26360	62.5388	0.0513164	0.0328511	1.56209	0.118267	0.999838
ENSMUSG00000073982	ras homolog gene family, member G	Rhog	56212	360.496	-0.0918451	0.0587985	-1.56203	0.118281	0.999838
ENSMUSG00000029223	ubiquitin carboxy-terminal hydrolase L1	Uchl1	22223	9899.67	-0.0811206	0.0519382	-1.56187	0.118319	0.999838
ENSMUSG00000093077	NA	NA	NA	4097.72	-0.0655538	0.0419744	-1.56176	0.118346	0.999838
ENSMUSG00000040165	CD209c antigen	Cd209c	170776	0.801752	0.0151615	0.00970956	1.56151	0.118404	0.999838
ENSMUSG00000070461	NA	NA	NA	169.907	0.0917538	0.0587621	1.56144	0.118419	0.999838
ENSMUSG00000038481	cyclin-dependent kinase 19	Cdk19	78334	1701.51	0.0638574	0.0408983	1.56137	0.118437	0.999838
ENSMUSG00000030032	WD repeat domain 54	Wdr54	75659	342.52	-0.0828431	0.0530667	-1.56111	0.118497	0.999838
ENSMUSG00000063019	mannosidase, beta A, lysosomal-like	Manbal	69161	830.377	-0.0760536	0.0487188	-1.56107	0.118506	0.999838
ENSMUSG00000045248	mediator complex subunit 26	Med26	70625	196.107	-0.0895357	0.0573616	-1.5609	0.118548	0.999838
ENSMUSG00000087178	NA	NA	NA	307.237	0.0851825	0.054575	1.56083	0.118563	0.999838
ENSMUSG00000038797	zinc finger and SCAN domain containing 2	Zscan2	22691	145.009	-0.0913722	0.0585537	-1.56049	0.118645	0.999838
ENSMUSG00000031642	SH3 domain containing ring finger 1	Sh3rf1	59009	1435.92	-0.0658651	0.0422083	-1.56048	0.118648	0.999838
ENSMUSG00000022551	cytochrome c-1	Cyc1	66445	3105.58	-0.0791318	0.050711	-1.56044	0.118655	0.999838
ENSMUSG00000024276	zinc finger protein 397	Zfp397	69256	1034.18	0.0815924	0.0522982	1.56014	0.118727	0.999838
ENSMUSG00000006800	sulfatase 2	Sulf2	72043	3024.19	-0.0649477	0.0416303	-1.56011	0.118734	0.999838
ENSMUSG00000030739	myosin, heavy polypeptide 14	Myh14	71960	657.862	-0.0892305	0.0572099	-1.55971	0.11883	0.999838
ENSMUSG00000030127	COP9 (constitutive photomorphogenic) homolog, subunit 7a (Arabidopsis thaliana)	Cops7a	26894	2682.54	-0.0706763	0.045316	-1.55963	0.118847	0.999838
ENSMUSG00000052387	transient receptor potential cation channel, subfamily M, member 3	Trpm3	226025	1508.82	0.0892405	0.0572199	1.55961	0.118853	0.999838
ENSMUSG00000041794	myosin VIIA and Rab interacting protein	Myrip	245049	1364.57	-0.0607531	0.0389673	-1.55908	0.118978	0.999838
ENSMUSG00000035640	downstream of Stk11	Dos	100503659	3905.74	-0.0869497	0.055779	-1.55882	0.119038	0.999838
ENSMUSG00000074553	NA	NA	NA	6.034	0.0421144	0.0270269	1.55824	0.119175	0.999838
ENSMUSG00000031516	dynactin 6	Dctn6	22428	1214.97	-0.0670768	0.0430599	-1.55775	0.119291	0.999838
ENSMUSG00000052423	UDP-Gal:betaGlcNAc beta 1,4-galactosyltransferase, polypeptide 3	B4galt3	57370	612.377	-0.0732134	0.0469994	-1.55775	0.119292	0.999838
ENSMUSG00000086128	ST8 alpha-N-acetyl-neuraminide alpha-2,8-sialyltransferase 3, opposite strand	St8sia3os	73588	34.1337	0.0791107	0.0507993	1.55732	0.119395	0.999838
ENSMUSG00000024420	zinc finger protein 521	Zfp521	225207	215.624	0.0896895	0.0575952	1.55724	0.119414	0.999838
ENSMUSG00000022836	myosin, light polypeptide kinase	Mylk	107589	583.79	0.0900178	0.0578355	1.55645	0.119602	0.999838
ENSMUSG00000091942	NA	NA	NA	0.901063	0.0175745	0.0112918	1.55639	0.119615	0.999838
ENSMUSG00000090952	NA	NA	NA	30.6189	-0.0770436	0.0495094	-1.55614	0.119675	0.999838
ENSMUSG00000032231	annexin A2	Anxa2	12306	191.367	0.0899019	0.0577781	1.55599	0.119711	0.999838
ENSMUSG00000008140	ER membrane protein complex subunit 10	Emc10	69683	3357.62	-0.0872012	0.0560752	-1.55508	0.119928	0.999838
ENSMUSG00000097573	NA	NA	NA	12.2009	-0.0556447	0.0357868	-1.5549	0.119971	0.999838
ENSMUSG00000087059	NA	NA	NA	4.417	-0.0354385	0.0227948	-1.55467	0.120024	0.999838
ENSMUSG00000084106	NA	NA	NA	12.9092	0.0591434	0.0380446	1.55458	0.120047	0.999838
ENSMUSG00000038156	spondin 1, (f-spondin) extracellular matrix protein	Spon1	233744	2710.05	-0.0643607	0.0414077	-1.55432	0.120109	0.999838
ENSMUSG00000026664	phytanoyl-CoA hydroxylase	Phyh	16922	1627.44	-0.0684186	0.0440279	-1.55398	0.120189	0.999838
ENSMUSG00000052353	cell migration inducing protein, hyaluronan binding	Cemip	80982	908.718	0.0769143	0.049512	1.55345	0.120317	0.999838
ENSMUSG00000030688	START domain containing 10	Stard10	56018	322.948	-0.0907063	0.0584151	-1.55279	0.120474	0.999838
ENSMUSG00000094334	NA	NA	NA	7.19624	0.0444108	0.0286039	1.55261	0.120516	0.999838
ENSMUSG00000017286	glyoxalase domain containing 4	Glod4	67201	1162.04	-0.0680757	0.04385	-1.55247	0.120551	0.999838
ENSMUSG00000030842	late endosomal/lysosomal adaptor, MAPK and MTOR activator 1	Lamtor1	66508	831.45	-0.071159	0.0458368	-1.55244	0.120556	0.999838
ENSMUSG00000021822	plasminogen activator, urokinase	Plau	18792	47.2607	-0.0783501	0.0504727	-1.55233	0.120584	0.999838
ENSMUSG00000026204	protein tyrosine phosphatase, receptor type, N	Ptprn	19275	11444	-0.0743828	0.0479198	-1.55223	0.120606	0.999838
ENSMUSG00000079598	C-type lectin domain family 2, member L	Clec2l	665180	714.592	-0.0786028	0.0506487	-1.55192	0.120681	0.999838
ENSMUSG00000015461	activating transcription factor 6 beta	Atf6b	12915	1542.45	-0.0812801	0.0523767	-1.55184	0.120702	0.999838
ENSMUSG00000024773	autophagy related 2A	Atg2a	329015	1149.49	-0.0821123	0.0529144	-1.55179	0.120711	0.999838
ENSMUSG00000045319	proline and serine rich 2	Proser2	227545	18.9067	0.0645036	0.0415756	1.55148	0.120787	0.999838
ENSMUSG00000036622	ATPase type 13A2	Atp13a2	74772	2762.81	-0.083868	0.0540651	-1.55124	0.120844	0.999838
ENSMUSG00000025201	NA	NA	NA	42.7041	-0.0834302	0.0537831	-1.55123	0.120846	0.999838
ENSMUSG00000031207	moesin	Msn	17698	639.548	0.0789086	0.050875	1.55103	0.120895	0.999838
ENSMUSG00000008153	calsyntenin 3	Clstn3	232370	9059	-0.0620931	0.0400369	-1.5509	0.120926	0.999838
ENSMUSG00000071654	ubiquinol-cytochrome c reductase complex assembly factor 3	Uqcc3	107197	285.016	-0.0867024	0.05591	-1.55075	0.120962	0.999838
ENSMUSG00000085399	forkhead box D2, opposite strand	Foxd2os	100040736	1.94025	0.0213029	0.0137383	1.55062	0.120993	0.999838
ENSMUSG00000012422	transmembrane protein 167	Tmem167	66074	1397.91	0.0714605	0.0460877	1.55053	0.121014	0.999838
ENSMUSG00000097628	NA	NA	NA	5.0743	0.0404984	0.0261199	1.55048	0.121027	0.999838
ENSMUSG00000050295	forkhead box C1	Foxc1	17300	70.4261	0.0706118	0.0455491	1.55024	0.121085	0.999838
ENSMUSG00000090015	predicted gene 15446	Gm15446	100642166	306.048	0.0887481	0.0572577	1.54998	0.121147	0.999838
ENSMUSG00000082517	NA	NA	NA	0.631713	0.0130072	0.00839343	1.54969	0.121216	0.999838
ENSMUSG00000013928	NA	NA	NA	0.963762	0.0160424	0.0103526	1.54961	0.121236	0.999838
ENSMUSG00000056851	poly(rC) binding protein 2	Pcbp2	18521	3101.83	-0.0560492	0.0361775	-1.54928	0.121313	0.999838
ENSMUSG00000047675	ribosomal protein S8	Rps8	20116	378.344	-0.078913	0.0509384	-1.54918	0.121338	0.999838
ENSMUSG00000085186	uncharacterized LOC102634561	LOC102634561	102634561	3.84894	0.0330466	0.0213322	1.54914	0.121348	0.999838
ENSMUSG00000034858	family with sequence similarity 214, member A	Fam214a	235493	1173.94	0.0849615	0.0548485	1.54902	0.121377	0.999838
ENSMUSG00000037553	zinc finger, DHHC domain containing 18	Zdhhc18	503610	692.985	-0.0768067	0.0496005	-1.54851	0.1215	0.999838
ENSMUSG00000066842	hemicentin 1	Hmcn1	545370	115.6	0.081503	0.0526385	1.54835	0.121537	0.999838
ENSMUSG00000021576	programmed cell death 6	Pdcd6	18570	1090.46	-0.0705353	0.0455616	-1.54813	0.121591	0.999838
ENSMUSG00000013787	euchromatic histone lysine N-methyltransferase 2	Ehmt2	110147	3878.57	-0.071901	0.046445	-1.54809	0.121601	0.999838
ENSMUSG00000027520	zinc finger, DBF-type containing 2	Zdbf2	73884	828.812	0.0888808	0.057417	1.54799	0.121626	0.999838
ENSMUSG00000096146	potassium inwardly rectifying channel, subfamily J, member 11	Kcnj11	16514	234.746	-0.0885836	0.0572345	-1.54773	0.121687	0.999838
ENSMUSG00000062210	tumor necrosis factor, alpha-induced protein 8	Tnfaip8	106869	195.798	0.0891309	0.0575885	1.54772	0.12169	0.999838
ENSMUSG00000094245	NA	NA	NA	0.856738	-0.0165827	0.0107148	-1.54764	0.121708	0.999838
ENSMUSG00000029648	FMS-like tyrosine kinase 1	Flt1	14254	1366.81	0.0903357	0.0583728	1.54756	0.121727	0.999838
ENSMUSG00000031104	RAB33A, member RAS oncogene family	Rab33a	19337	314.354	-0.0881598	0.0569732	-1.54739	0.121769	0.999838
ENSMUSG00000031778	chemokine (C-X3-C motif) ligand 1	Cx3cl1	20312	12447.4	-0.068354	0.0441741	-1.54738	0.121773	0.999838
ENSMUSG00000026864	heat shock protein 5	Hspa5	14828	5084.73	0.0884188	0.0571559	1.54698	0.121869	0.999838
ENSMUSG00000030246	lactate dehydrogenase B	Ldhb	16832	4503.85	-0.0711521	0.0459972	-1.54688	0.121892	0.999838
ENSMUSG00000032280	transducin-like enhancer of split 3, homolog of Drosophila E(spl)	Tle3	21887	881.648	-0.0720932	0.0466286	-1.54611	0.122077	0.999838
ENSMUSG00000022382	wingless-type MMTV integration site family, member 7B	Wnt7b	22422	951.448	-0.0759665	0.0491364	-1.54603	0.122097	0.999838
ENSMUSG00000042532	golgi autoantigen, golgin subfamily a, 7B	Golga7b	71146	1646.77	-0.0715994	0.0463147	-1.54593	0.122121	0.999838
ENSMUSG00000015671	proteasome (prosome, macropain) subunit, alpha type 2	Psma2	19166	1391.25	-0.0771328	0.0499155	-1.54527	0.122282	0.999838
ENSMUSG00000004630	Purkinje cell protein 2 (L7)	Pcp2	18545	16.4107	0.0383956	0.0248487	1.54518	0.122304	0.999838
ENSMUSG00000024797	vacuolar protein sorting 51 homolog (S. cerevisiae)	Vps51	68505	879.588	-0.0771432	0.0499351	-1.54487	0.122378	0.999838
ENSMUSG00000023353	ArfGAP with GTPase domain, ankyrin repeat and PH domain 3	Agap3	213990	3888.09	-0.0777753	0.0503591	-1.54442	0.122488	0.999838
ENSMUSG00000063661	keratin 73	Krt73	223915	162.39	-0.0899703	0.0582612	-1.54426	0.122526	0.999838
ENSMUSG00000066151	FK506 binding protein 15	Fkbp15	338355	1070.72	0.0690656	0.0447312	1.54402	0.122585	0.999838
ENSMUSG00000086417	NA	NA	NA	2.88533	0.0299209	0.0193799	1.54392	0.122608	0.999838
ENSMUSG00000039735	formin binding protein 1-like	Fnbp1l	214459	953.517	0.085826	0.0555902	1.54391	0.122611	0.999838
ENSMUSG00000056383	expressed sequence AI987944	AI987944	233168	144.681	0.0902508	0.0584613	1.54377	0.122644	0.999838
ENSMUSG00000086742	uncharacterized LOC102635948	LOC102635948	102635948	5.92873	0.039698	0.0257178	1.5436	0.122686	0.999838
ENSMUSG00000040455	ubiquitin specific petidase 45	Usp45	77593	1560.06	0.076372	0.0494786	1.54354	0.1227	0.999838
ENSMUSG00000060780	leucine rich repeat transmembrane neuronal 1	Lrrtm1	74342	2408.53	-0.0770088	0.0498989	-1.5433	0.122759	0.999838
ENSMUSG00000002297	DBF4 homolog (S. cerevisiae)	Dbf4	27214	27.2536	0.0709713	0.0459884	1.54324	0.122772	0.999838
ENSMUSG00000020075	DEAD (Asp-Glu-Ala-Asp) box polypeptide 21	Ddx21	56200	766.692	0.0683327	0.0442822	1.54312	0.122802	0.999838
ENSMUSG00000026223	integral membrane protein 2C	Itm2c	64294	17653.7	-0.0753017	0.0488027	-1.54298	0.122835	0.999838
ENSMUSG00000021497	thioredoxin domain containing 15	Txndc15	69672	1067.8	-0.0719566	0.0466406	-1.54279	0.122882	0.999838
ENSMUSG00000038679	trichorhinophalangeal syndrome I (human)	Trps1	83925	1214.84	0.0851679	0.0552039	1.54279	0.122882	0.999838
ENSMUSG00000085419	NA	NA	NA	8.97579	-0.0486001	0.031502	-1.54276	0.122889	0.999838
ENSMUSG00000047867	GTPase, IMAP family member 6	Gimap6	231931	75.4289	-0.0873181	0.0566082	-1.5425	0.122952	0.999838
ENSMUSG00000097173	NA	NA	NA	1.22904	0.0182787	0.0118507	1.54241	0.122974	0.999838
ENSMUSG00000020246	host cell factor C2	Hcfc2	67933	1024.99	0.0688018	0.0446097	1.54231	0.122999	0.999838
ENSMUSG00000080775	NA	NA	NA	146.325	0.0902988	0.0585594	1.542	0.123073	0.999838
ENSMUSG00000020444	guanylate kinase 1	Guk1	14923	1784.23	-0.0759722	0.0492687	-1.542	0.123074	0.999838
ENSMUSG00000045100	solute carrier family 25 (mitochondrial carrier, phosphate carrier), member 26	Slc25a26	67582	361.602	-0.0863285	0.0559883	-1.5419	0.123097	0.999838
ENSMUSG00000029923	RAB19, member RAS oncogene family	Rab19	19331	1.11812	0.0184792	0.0119856	1.54178	0.123127	0.999838
ENSMUSG00000097123	NA	NA	NA	47.1909	-0.0835732	0.0542149	-1.54152	0.123191	0.999838
ENSMUSG00000039953	calsyntenin 1	Clstn1	65945	23783.5	-0.0656298	0.0425752	-1.5415	0.123194	0.999838
ENSMUSG00000063646	janus kinase and microtubule interacting protein 1	Jakmip1	76071	1421.35	-0.0708847	0.0459975	-1.54106	0.123303	0.999838
ENSMUSG00000042529	potassium inwardly-rectifying channel, subfamily J, member 12	Kcnj12	16515	83.6078	-0.0875171	0.0567917	-1.54102	0.123312	0.999838
ENSMUSG00000029507	pseudouridine synthase 1	Pus1	56361	254.3	-0.0835562	0.054238	-1.54055	0.123427	0.999838
ENSMUSG00000085521	NA	NA	NA	15.3328	0.0617475	0.0401	1.53984	0.1236	0.999838
ENSMUSG00000090100	tau tubulin kinase 2	Ttbk2	140810	1948.2	0.0805702	0.0523276	1.53973	0.123627	0.999838
ENSMUSG00000023277	twinfilin, actin-binding protein, homolog 2 (Drosophila)	Twf2	23999	662.129	-0.084273	0.0547465	-1.53933	0.123724	0.999838
ENSMUSG00000052861	dynein, axonemal, heavy chain 6	Dnah6	330355	251.735	0.0904917	0.0587938	1.53914	0.123771	0.999838
ENSMUSG00000030423	processing of precursor 4, ribonuclease P/MRP family, (S. cerevisiae)	Pop4	66161	613.181	-0.0758543	0.0492959	-1.53876	0.123864	0.999838
ENSMUSG00000037652	polyhomeotic-like 3 (Drosophila)	Phc3	241915	2054.27	0.0882298	0.057362	1.53812	0.124018	0.999838
ENSMUSG00000057160	NA	NA	NA	1.23578	0.0194732	0.0126676	1.53724	0.124234	0.999838
ENSMUSG00000001508	sarcoglycan, alpha (dystrophin-associated glycoprotein)	Sgca	20391	5.00253	0.0371653	0.0241827	1.53685	0.124329	0.999838
ENSMUSG00000031738	Iroquois related homeobox 6 (Drosophila)	Irx6	64379	3.54993	-0.0318814	0.0207469	-1.53668	0.124371	0.999838
ENSMUSG00000074056	NA	NA	NA	74.7366	0.088693	0.0577251	1.53647	0.124423	0.999838
ENSMUSG00000034573	protein tyrosine phosphatase, non-receptor type 13	Ptpn13	19249	422.306	0.0886013	0.0576665	1.53644	0.12443	0.999838
ENSMUSG00000022865	coxsackie virus and adenovirus receptor	Cxadr	13052	614.879	0.0888434	0.0578251	1.53642	0.124436	0.999838
ENSMUSG00000056608	chromodomain helicase DNA binding protein 9	Chd9	109151	1845.72	0.0874198	0.0569008	1.53636	0.124451	0.999838
ENSMUSG00000028514	ubiquitin specific peptidase 24	Usp24	329908	2935.44	0.0796655	0.0518536	1.53635	0.124451	0.999838
ENSMUSG00000031409	transcription elongation factor A (SII)-like 6	Tceal6	66104	898.124	-0.0790577	0.051462	-1.53623	0.124481	0.999838
ENSMUSG00000065649	small nucleolar RNA, H/ACA box 74A	Snora74a	436583	2.13625	0.0232591	0.0151425	1.53601	0.124536	0.999838
ENSMUSG00000063297	leucine zipper protein 2	Luzp2	233271	1184.52	0.0860417	0.0560207	1.53589	0.124565	0.999838
ENSMUSG00000038418	early growth response 1	Egr1	13653	2892.03	-0.0900872	0.0586673	-1.53556	0.124646	0.999838
ENSMUSG00000062152	NA	NA	NA	0.797877	0.0163702	0.010661	1.53553	0.124653	0.999838
ENSMUSG00000009545	potassium voltage-gated channel, subfamily Q, member 1	Kcnq1	16535	10.3207	0.0513705	0.0334551	1.53551	0.124659	0.999838
ENSMUSG00000075014	NA	NA	NA	1.99659	0.0213683	0.0139199	1.53509	0.124761	0.999838
ENSMUSG00000041961	zinc and ring finger 3	Znrf3	407821	343.394	0.0823957	0.0536758	1.53506	0.124768	0.999838
ENSMUSG00000084659	NA	NA	NA	0.77225	-0.0161408	0.0105177	-1.53462	0.124877	0.999838
ENSMUSG00000035189	anoctamin 4	Ano4	320091	556.15	-0.0761241	0.04962	-1.53414	0.124995	0.999838
ENSMUSG00000029802	ATP-binding cassette, sub-family G (WHITE), member 2	Abcg2	26357	346.21	0.0893911	0.0582747	1.53396	0.125039	0.999838
ENSMUSG00000008036	adaptor-related protein complex 2, sigma 1 subunit	Ap2s1	232910	1907.95	-0.0793378	0.0517287	-1.53373	0.125096	0.999838
ENSMUSG00000029166	microtubule-associated protein, RP/EB family, member 3	Mapre3	100732	3709.04	-0.0621054	0.0405027	-1.53336	0.125186	0.999838
ENSMUSG00000031616	endothelin receptor type A	Ednra	13617	160.649	0.0887995	0.0579132	1.53332	0.125197	0.999838
ENSMUSG00000039883	leucine rich repeat containing 17	Lrrc17	74511	5.466	0.0379608	0.0247595	1.53318	0.125231	0.999838
ENSMUSG00000031879	family with sequence similarity 96, member B	Fam96b	68523	304.587	-0.0836733	0.0545786	-1.53308	0.125256	0.999838
ENSMUSG00000030435	U2 small nuclear ribonucleoprotein auxiliary factor (U2AF) 2	U2af2	22185	1412.16	-0.0706126	0.0460624	-1.53298	0.125281	0.999838
ENSMUSG00000050428	F-box protein 46	Fbxo46	243867	219.89	-0.0885313	0.0577559	-1.53285	0.125312	0.999838
ENSMUSG00000094756	NA	NA	NA	1.12484	0.0188359	0.0122893	1.53271	0.125348	0.999838
ENSMUSG00000022142	nucleoporin 155	Nup155	170762	571.012	0.0766796	0.0500382	1.53242	0.125419	0.999838
ENSMUSG00000009075	calcium binding protein 7	Cabp7	192650	5677.08	-0.0687594	0.0448751	-1.53224	0.125463	0.999838
ENSMUSG00000039959	huntingtin interacting protein 1	Hip1	215114	1054.31	0.070328	0.0459072	1.53196	0.125532	0.999838
ENSMUSG00000028370	pregnancy-associated plasma protein A	Pappa	18491	64.5901	0.0868048	0.0566634	1.53194	0.125538	0.999838
ENSMUSG00000029430	RAN, member RAS oncogene family	Ran	19384	1538.74	-0.0676259	0.0441567	-1.5315	0.125646	0.999838
ENSMUSG00000049624	solute carrier family 17 (anion/sugar transporter), member 5	Slc17a5	235504	692.216	-0.0724684	0.0473354	-1.53096	0.12578	0.999838
ENSMUSG00000031834	phosphatidylinositol 3-kinase, regulatory subunit, polypeptide 2 (p85 beta)	Pik3r2	18709	2637	-0.0775822	0.0506784	-1.53087	0.125801	0.999838
ENSMUSG00000026825	dynamin 1	Dnm1	13429	31688	-0.0626898	0.0409545	-1.53072	0.12584	0.999838
ENSMUSG00000048696	mex3 homolog D (C. elegans)	Mex3d	237400	202.453	-0.0872114	0.0569777	-1.53062	0.125862	0.999838
ENSMUSG00000097028	NA	NA	NA	15.5171	-0.0558595	0.0365022	-1.53031	0.125941	0.999838
ENSMUSG00000030647	NADH dehydrogenase (ubiquinone) 1, subcomplex unknown, 2	Ndufc2	68197	1164.44	-0.0853176	0.0557527	-1.53029	0.125946	0.999838
ENSMUSG00000022414	TGF-beta activated kinase 1/MAP3K7 binding protein 1	Tab1	66513	530.463	-0.083009	0.054248	-1.53018	0.125973	0.999838
ENSMUSG00000083761	NA	NA	NA	1.83522	0.0230313	0.0150529	1.53002	0.126012	0.999838
ENSMUSG00000004633	chimerin 2	Chn2	69993	473.697	0.0820676	0.0536405	1.52996	0.126028	0.999838
ENSMUSG00000047990	C2 calcium-dependent domain containing 4A	C2cd4a	244911	9.35376	-0.0491798	0.0321567	-1.52938	0.126171	0.999838
ENSMUSG00000012017	scavenger receptor class F, member 2	Scarf2	224024	22.291	0.0688497	0.045032	1.5289	0.126288	0.999838
ENSMUSG00000039062	alanyl (membrane) aminopeptidase	Anpep	16790	67.9644	0.0777625	0.0508701	1.52865	0.126352	0.999838
ENSMUSG00000075528	alanyl-tRNA synthetase domain containing 1	Aarsd1	69684	39.2691	-0.0770103	0.0503878	-1.52835	0.126425	0.999838
ENSMUSG00000031355	Rho GTPase activating protein 6	Arhgap6	11856	138.408	0.087138	0.0570149	1.52834	0.126429	0.999838
ENSMUSG00000090107	uncharacterized protein C17orf47 homolog	Gm11492	100503535	0.737211	0.0141211	0.00924204	1.52792	0.126533	0.999838
ENSMUSG00000086053	NA	NA	NA	0.98359	0.0160231	0.0104876	1.52781	0.12656	0.999838
ENSMUSG00000021902	PHD finger protein 7	Phf7	71838	83.4256	-0.0887643	0.0581106	-1.52751	0.126635	0.999838
ENSMUSG00000045009	proline-rich transmembrane protein 3	Prrt3	210673	766.25	-0.0810889	0.0530873	-1.52746	0.126646	0.999838
ENSMUSG00000004267	enolase 2, gamma neuronal	Eno2	13807	23762.7	-0.0588029	0.0384989	-1.52739	0.126664	0.999838
ENSMUSG00000000359	rad and gem related GTP binding protein 1	Rem1	19700	7.31131	0.0457926	0.0299888	1.52699	0.126764	0.999838
ENSMUSG00000087403	NA	NA	NA	163.404	0.0897138	0.0587579	1.52684	0.126802	0.999838
ENSMUSG00000049241	hydrocarboxylic acid receptor 1	Hcar1	243270	73.0316	0.0863566	0.0565621	1.52676	0.126822	0.999838
ENSMUSG00000055435	avian musculoaponeurotic fibrosarcoma (v-maf) AS42 oncogene homolog	Maf	17132	434.454	0.0834879	0.0546893	1.52659	0.126864	0.999838
ENSMUSG00000037370	ectonucleotide pyrophosphatase/phosphodiesterase 1	Enpp1	18605	125.989	0.0865013	0.0566711	1.52637	0.126917	0.999838
ENSMUSG00000038429	ubiquitin specific peptidase 5 (isopeptidase T)	Usp5	22225	4703.12	-0.0716965	0.0469736	-1.52631	0.126932	0.999838
ENSMUSG00000060680	NA	NA	NA	79.7764	-0.0887551	0.0581508	-1.52629	0.126937	0.999838
ENSMUSG00000095315	NA	NA	NA	3.55832	0.0318833	0.0208909	1.52618	0.126966	0.999838
ENSMUSG00000081453	NA	NA	NA	9.3929	0.0507756	0.0332764	1.52587	0.127041	0.999838
ENSMUSG00000040985	Sad1 and UNC84 domain containing 3	Sun3	194974	4.70871	0.0386045	0.0253071	1.52544	0.127149	0.999838
ENSMUSG00000020182	dopa decarboxylase	Ddc	13195	151.416	0.0891164	0.0584231	1.52536	0.127169	0.999838
ENSMUSG00000090021	NA	NA	NA	25.5989	0.0667495	0.0437623	1.52528	0.12719	0.999838
ENSMUSG00000019978	erythrocyte protein band 4.1-like 2	Epb4.1l2	13822	1646.76	0.0589154	0.0386274	1.52522	0.127203	0.999838
ENSMUSG00000059316	solute carrier family 27 (fatty acid transporter), member 4	Slc27a4	26569	1997.94	-0.0750385	0.0491989	-1.52521	0.127208	0.999838
ENSMUSG00000068962	zinc finger protein 114	Zfp114	232966	18.3939	-0.0610642	0.0400534	-1.52457	0.127366	0.999838
ENSMUSG00000020427	insulin-like growth factor binding protein 3	Igfbp3	16009	517.856	0.083001	0.0544486	1.52439	0.127411	0.999838
ENSMUSG00000061894	zinc finger and SCAN domains 20	Zscan20	269585	141.426	0.0894216	0.0586628	1.52433	0.127426	0.999838
ENSMUSG00000082682	NA	NA	NA	3.16123	0.0292934	0.0192178	1.52429	0.127437	0.999838
ENSMUSG00000082143	NA	NA	NA	6.04339	0.0402743	0.026423	1.52422	0.127455	0.999838
ENSMUSG00000049969	pleckstrin homology domain containing, family F (with FYVE domain) member 2	Plekhf2	71801	156.802	0.089337	0.0586148	1.52414	0.127474	0.999838
ENSMUSG00000034560	RIKEN cDNA A230046K03 gene	A230046K03Rik	319277	1316.95	0.0833522	0.0546991	1.52383	0.127551	0.999838
ENSMUSG00000069743	zinc finger protein 820	Zfp820	75424	13.5282	0.0554946	0.0364226	1.52363	0.1276	0.999838
ENSMUSG00000054920	kelch-like 5	Klhl5	71778	1568.03	0.0582971	0.0382723	1.52322	0.127704	0.999838
ENSMUSG00000040272	1-aminocyclopropane-1-carboxylate synthase (non-functional)	Accs	329470	94.2909	0.0860624	0.0565155	1.52281	0.127806	0.999838
ENSMUSG00000022212	copine VI	Cpne6	12891	15316.1	-0.0633742	0.0416222	-1.52261	0.127857	0.999838
ENSMUSG00000032020	ubiquitin associated and SH3 domain containing, B	Ubash3b	72828	1170.07	0.0635216	0.0417253	1.52238	0.127915	0.999838
ENSMUSG00000030019	F-box and leucine-rich repeat protein 14	Fbxl14	101358	492.566	-0.0768172	0.0504936	-1.52132	0.128178	0.999838
ENSMUSG00000034334	family with sequence similarity 151, member B	Fam151b	73942	127.944	-0.0889842	0.0585009	-1.52107	0.128241	0.999838
ENSMUSG00000021144	metastasis associated 1	Mta1	116870	1197.45	-0.0719055	0.0472913	-1.52048	0.12839	0.999838
ENSMUSG00000003657	calbindin 2	Calb2	12308	1125.82	-0.086744	0.0570507	-1.52047	0.128393	0.999838
ENSMUSG00000030516	tight junction protein 1	Tjp1	21872	2705.96	0.0810739	0.0533219	1.52046	0.128395	0.999838
ENSMUSG00000031200	mature T cell proliferation 1	Mtcp1	17763	127.847	0.0827779	0.0544501	1.52025	0.128447	0.999838
ENSMUSG00000034685	family with sequence similarity 171, member A2	Fam171a2	217219	962.598	-0.0880547	0.0579217	-1.52024	0.128451	0.999838
ENSMUSG00000022800	forty-two-three domain containing 1	Fyttd1	69823	2338.9	0.07041	0.0463187	1.52012	0.12848	0.999838
ENSMUSG00000083892	NA	NA	NA	47.5669	0.0822424	0.0541284	1.51939	0.128663	0.999838
ENSMUSG00000061118	DnaJ (Hsp40) homolog, subfamily C, member 30	Dnajc30	66114	222.743	-0.0872172	0.0574201	-1.51893	0.12878	0.999838
ENSMUSG00000076434	WAP four-disulfide core domain 3	Wfdc3	71856	6.96474	-0.0447745	0.0294824	-1.51869	0.128841	0.999838
ENSMUSG00000024878	COBW domain containing 1	Cbwd1	226043	309.317	0.0859304	0.0565825	1.51867	0.128845	0.999838
ENSMUSG00000027634	N-myc downstream regulated gene 3	Ndrg3	29812	13182.2	-0.0651551	0.0429125	-1.51832	0.128932	0.999838
ENSMUSG00000034371	dihydroxyacetone kinase 2 homolog (yeast)	Dak	225913	266.853	-0.082924	0.0546187	-1.51824	0.128955	0.999838
ENSMUSG00000035151	ELMO/CED-12 domain containing 2	Elmod2	244548	413.698	0.0803618	0.0529316	1.51822	0.128959	0.999838
ENSMUSG00000042492	TBC1 domain family, member 10b	Tbc1d10b	68449	1722.12	-0.0720391	0.0474506	-1.51819	0.128966	0.999838
ENSMUSG00000049882	valosin containing protein lysine (K) methyltransferase	Vcpkmt	207965	184.794	-0.0867496	0.0571422	-1.51814	0.12898	0.999838
ENSMUSG00000030079	RuvB-like protein 1	Ruvbl1	56505	289.062	-0.0864863	0.0569719	-1.51805	0.129002	0.999838
ENSMUSG00000020716	neurofibromatosis 1	Nf1	18015	2307.25	0.0760195	0.0500786	1.518	0.129013	0.999838
ENSMUSG00000035559	MPV17 mitochondrial membrane protein-like 2	Mpv17l2	234384	232.156	-0.0863954	0.0569188	-1.51787	0.129047	0.999838
ENSMUSG00000032383	peptidylprolyl isomerase B	Ppib	19035	723.087	-0.0697073	0.0459271	-1.51778	0.12907	0.999838
ENSMUSG00000031441	ATPase, class VI, type 11A	Atp11a	50770	1518.17	0.070407	0.0463916	1.51767	0.129098	0.999838
ENSMUSG00000031393	methyl CpG binding protein 2	Mecp2	17257	4041.9	0.0781928	0.0515262	1.51753	0.129132	0.999838
ENSMUSG00000036206	SH3-domain binding protein 4	Sh3bp4	98402	767.267	-0.0737463	0.048608	-1.51716	0.129225	0.999838
ENSMUSG00000062365	NA	NA	NA	2.15992	0.0262459	0.0173006	1.51705	0.129253	0.999838
ENSMUSG00000085311	NA	NA	NA	7.24947	0.0457033	0.0301283	1.51695	0.129278	0.999838
ENSMUSG00000038335	TSR1 20S rRNA accumulation	Tsr1	104662	985.651	-0.0680471	0.0448583	-1.51694	0.129283	0.999838
ENSMUSG00000059033	NA	NA	NA	1.11189	0.0171376	0.0112988	1.51676	0.129327	0.999838
ENSMUSG00000021408	receptor (TNFRSF)-interacting serine-threonine kinase 1	Ripk1	19766	93.6173	0.0886026	0.0584252	1.51651	0.12939	0.999838
ENSMUSG00000037818	RIKEN cDNA 3110057O12 gene	3110057O12Rik	269423	361.943	0.0857899	0.0565782	1.51631	0.129442	0.999838
ENSMUSG00000074151	NLR family, CARD domain containing 5	Nlrc5	434341	15.5555	-0.0555896	0.0366711	-1.5159	0.129545	0.999838
ENSMUSG00000025909	syntrophin, gamma 1	Sntg1	71096	742.214	0.0685028	0.0451919	1.51582	0.129565	0.999838
ENSMUSG00000032038	ST3 beta-galactoside alpha-2,3-sialyltransferase 4	St3gal4	20443	383.106	0.0826658	0.0545367	1.51578	0.129575	0.999838
ENSMUSG00000039492	coiled-coil domain containing 27	Ccdc27	381580	9.34801	-0.0461338	0.0304383	-1.51565	0.129608	0.999838
ENSMUSG00000028700	protein O-linked mannose beta 1,2-N-acetylglucosaminyltransferase	Pomgnt1	68273	1462.64	-0.0622563	0.0410867	-1.51524	0.129711	0.999838
ENSMUSG00000043284	transmembrane protein 11	Tmem11	216821	475.204	-0.0814744	0.0537776	-1.51502	0.129766	0.999838
ENSMUSG00000051007	Parkinson disease 7 domain containing 1	Pddc1	213350	638.138	-0.0793441	0.0523738	-1.51496	0.129783	0.999838
ENSMUSG00000021807	RIKEN cDNA 2700060E02 gene	2700060E02Rik	68045	579.061	-0.0789589	0.0521217	-1.51489	0.129799	0.999838
ENSMUSG00000090498	NA	NA	NA	93.0803	0.0786305	0.0519085	1.51479	0.129825	0.999838
ENSMUSG00000025466	fucose mutarotase	Fuom	69064	341.076	-0.0829938	0.0547945	-1.51464	0.129864	0.999838
ENSMUSG00000047139	CD24a antigen	Cd24a	12484	225.211	0.0890139	0.0587868	1.51418	0.12998	0.999838
ENSMUSG00000010175	prospero homeobox 1	Prox1	19130	3083.53	0.0760363	0.0502191	1.51409	0.130003	0.999838
ENSMUSG00000029310	nudix (nucleoside diphosphate linked moiety X)-type motif 9	Nudt9	74167	1061.28	-0.0720348	0.0475801	-1.51397	0.130033	0.999838
ENSMUSG00000038845	prohibitin	Phb	18673	452.585	-0.0826041	0.0545764	-1.51355	0.13014	0.999838
ENSMUSG00000031708	trans-2,3-enoyl-CoA reductase	Tecr	106529	4894.88	-0.0689169	0.0455347	-1.5135	0.130152	0.999838
ENSMUSG00000040495	cholinergic receptor, muscarinic 4	Chrm4	12672	501.142	-0.0856825	0.0566336	-1.51293	0.130298	0.999838
ENSMUSG00000015243	ATP-binding cassette, sub-family A (ABC1), member 1	Abca1	11303	1178.18	0.0869572	0.0574808	1.5128	0.130329	0.999838
ENSMUSG00000025227	transmembrane protein 180	Tmem180	75146	441.886	-0.0834554	0.0551787	-1.51246	0.130418	0.999838
ENSMUSG00000037166	protein phosphatase 1, regulatory (inhibitor) subunit 14A	Ppp1r14a	68458	109.468	-0.0876936	0.0579946	-1.5121	0.130508	0.999838
ENSMUSG00000029338	anthrax toxin receptor 2	Antxr2	71914	66.6562	0.0837188	0.0553682	1.51204	0.130524	0.999838
ENSMUSG00000041556	F-box protein 2	Fbxo2	230904	1260.35	-0.0834928	0.0552305	-1.51172	0.130606	0.999838
ENSMUSG00000029623	PDGFA associated protein 1	Pdap1	231887	1486.09	-0.0613044	0.0405569	-1.51157	0.130645	0.999838
ENSMUSG00000074824	regulator of sex-limitation candidate 18	Rslcan18	432770	20.6362	-0.0640243	0.0423601	-1.51143	0.130679	0.999838
ENSMUSG00000083829	NA	NA	NA	63.7014	0.0846484	0.0560084	1.51135	0.130699	0.999838
ENSMUSG00000039994	timeless circadian clock 1	Timeless	21853	93.3725	0.0884947	0.0585812	1.51063	0.130882	0.999838
ENSMUSG00000031059	NADH dehydrogenase (ubiquinone) 1 beta subcomplex, 11	Ndufb11	104130	1236.34	-0.0706057	0.0467401	-1.5106	0.13089	0.999838
ENSMUSG00000042233	cilia and flagella associated protein 74	Cfap74	544678	262.894	0.0832345	0.0551011	1.51058	0.130896	0.999838
ENSMUSG00000016253	negative elongation factor complex member C/D, Th1l	Nelfcd	57314	1090.17	-0.0671815	0.0444742	-1.51057	0.130898	0.999838
ENSMUSG00000034493	RIKEN cDNA 4930556J24 gene	4930556J24Rik	75342	5.07273	-0.035911	0.0237749	-1.51046	0.130926	0.999838
ENSMUSG00000044628	ring finger protein 208	Rnf208	68846	1623.21	-0.0875943	0.0579964	-1.51034	0.130957	0.999838
ENSMUSG00000085984	RIKEN cDNA 1700001G11 gene	1700001G11Rik	69303	9.62	-0.0493566	0.032681	-1.51025	0.130978	0.999838
ENSMUSG00000022311	CUB and Sushi multiple domains 3	Csmd3	239420	1062.5	0.0883891	0.058528	1.5102	0.130992	0.999838
ENSMUSG00000031831	dynein, axonemal assembly factor 1	Dnaaf1	68270	7.49767	-0.0450517	0.0298339	-1.51008	0.131022	0.999838
ENSMUSG00000041889	shisa homolog 4 (Xenopus laevis)	Shisa4	77552	1896.74	-0.0660708	0.0437533	-1.51008	0.131024	0.999838
ENSMUSG00000042444	family with sequence similarity 63, member B	Fam63b	235461	1937.16	0.0731038	0.0484211	1.50975	0.131107	0.999838
ENSMUSG00000012429	M-phase specific PLK1 intereacting protein	Mplkip	66308	184.25	0.0869799	0.0576397	1.50903	0.131292	0.999838
ENSMUSG00000085445	NA	NA	NA	1.01196	0.0158946	0.0105332	1.509	0.131299	0.999838
ENSMUSG00000022228	zinc finger and SCAN domain containing 26	Zscan26	432731	1502.88	0.0770535	0.0510671	1.50887	0.131332	0.999838
ENSMUSG00000030879	mitochondrial ribosomal protein L17	Mrpl17	27397	631.874	-0.0747349	0.0495399	-1.50858	0.131406	0.999838
ENSMUSG00000070880	glutamate decarboxylase 1	Gad1	14415	8585.22	0.0475154	0.0314983	1.5085	0.131425	0.999838
ENSMUSG00000052833	SUMO1 activating enzyme subunit 1	Sae1	56459	2064.82	-0.0641487	0.0425298	-1.50832	0.131472	0.999838
ENSMUSG00000061859	InaD-like (Drosophila)	Inadl	12695	113.511	0.0884549	0.0586514	1.50815	0.131517	0.999838
ENSMUSG00000076617	NA	NA	NA	229.276	-0.0884074	0.0586208	-1.50812	0.131523	0.999838
ENSMUSG00000047935	NA	NA	NA	387.254	0.0809664	0.053687	1.50812	0.131524	0.999838
ENSMUSG00000027223	mitogen-activated protein kinase 8 interacting protein 1	Mapk8ip1	19099	6080.71	-0.0702782	0.0466012	-1.50808	0.131535	0.999838
ENSMUSG00000056763	centrosome and spindle pole associated protein 1	Cspp1	211660	464.352	0.0881628	0.0584684	1.50787	0.131588	0.999838
ENSMUSG00000030530	furin (paired basic amino acid cleaving enzyme)	Furin	18550	768.216	-0.0760353	0.050428	-1.5078	0.131605	0.999838
ENSMUSG00000018921	proline, glutamic acid and leucine rich protein 1	Pelp1	75273	816.651	-0.077254	0.0512755	-1.50664	0.131902	0.999838
ENSMUSG00000070729	NA	NA	NA	188.852	0.0885008	0.0587413	1.50662	0.131908	0.999838
ENSMUSG00000004937	small glutamine-rich tetratricopeptide repeat (TPR)-containing, alpha	Sgta	52551	2279.12	-0.0809729	0.0537614	-1.50615	0.132028	0.999838
ENSMUSG00000030446	zinc finger protein 273	Zfp273	212569	112.763	0.0884168	0.0587074	1.50606	0.132052	0.999838
ENSMUSG00000060143	ribosomal protein L41	Rpl41	67945	4.83999	-0.0378425	0.0251322	-1.50574	0.132135	0.999838
ENSMUSG00000004698	histone deacetylase 9	Hdac9	79221	1154.7	-0.0681165	0.0452434	-1.50556	0.132181	0.999838
ENSMUSG00000027613	eukaryotic translation initiation factor 6	Eif6	16418	709.244	-0.0768018	0.0510176	-1.5054	0.132222	0.999838
ENSMUSG00000032120	C2 calcium-dependent domain containing 2-like	C2cd2l	71764	3597.79	-0.0657415	0.0436843	-1.50492	0.132343	0.999838
ENSMUSG00000022324	matrilin 2	Matn2	17181	1387.94	-0.0733652	0.0487526	-1.50485	0.132363	0.999838
ENSMUSG00000097786	NA	NA	NA	5.20083	0.0357873	0.0237821	1.5048	0.132375	0.999838
ENSMUSG00000097160	NA	NA	NA	0.827579	-0.0152027	0.010104	-1.50462	0.132422	0.999838
ENSMUSG00000035671	zinc finger SWIM-type containing 4	Zswim4	212168	438.644	-0.0804999	0.0535104	-1.50438	0.132484	0.999838
ENSMUSG00000042812	forkhead box F1	Foxf1	15227	14.8549	0.0594443	0.0395206	1.50414	0.132547	0.999838
ENSMUSG00000025395	DNA primase, p49 subunit	Prim1	19075	118.527	0.0882273	0.0586647	1.50392	0.132601	0.999838
ENSMUSG00000021068	ninein	Nin	18080	1745.42	0.0823987	0.0547922	1.50384	0.132623	0.999838
ENSMUSG00000028757	dolichyl-di-phosphooligosaccharide-protein glycotransferase	Ddost	13200	1931.91	-0.0654258	0.0435095	-1.50371	0.132655	0.999838
ENSMUSG00000081213	NA	NA	NA	1.48766	0.0213831	0.0142222	1.50349	0.132712	0.999838
ENSMUSG00000095588	NA	NA	NA	21.7254	0.0676119	0.0449706	1.50347	0.132718	0.999838
ENSMUSG00000097391	miRNA containing gene	Mirg	100040724	327.881	0.0883668	0.0587859	1.5032	0.132788	0.999838
ENSMUSG00000022150	disabled 2, mitogen-responsive phosphoprotein	Dab2	13132	211.89	0.0688148	0.0457807	1.50314	0.132803	0.999838
ENSMUSG00000081651	NA	NA	NA	1.76006	0.0220331	0.0146583	1.50311	0.13281	0.999838
ENSMUSG00000004895	papillary renal cell carcinoma (translocation-associated)	Prcc	94315	781.637	-0.0783208	0.0521163	-1.50281	0.132889	0.999838
ENSMUSG00000002524	poly-U binding splicing factor 60	Puf60	67959	2684.81	-0.0702669	0.0467613	-1.50267	0.132924	0.999838
ENSMUSG00000040003	membrane associated guanylate kinase, WW and PDZ domain containing 2	Magi2	50791	2864.66	0.057831	0.0384945	1.50232	0.133015	0.999838
ENSMUSG00000057286	ST6 (alpha-N-acetyl-neuraminyl-2,3-beta-galactosyl-1,3)-N-acetylgalactosaminide alpha-2,6-sialyltransferase 2	St6galnac2	20446	80.6634	0.0858888	0.0571848	1.50195	0.133109	0.999838
ENSMUSG00000029765	plexin A4	Plxna4	243743	5173.92	0.0828632	0.0551704	1.50195	0.13311	0.999838
ENSMUSG00000042498	RIKEN cDNA D330045A20 gene	D330045A20Rik	102871	14.0361	0.0554717	0.0369346	1.50189	0.133126	0.999838
ENSMUSG00000037217	synapsin I	Syn1	20964	10011.7	-0.0766328	0.0510412	-1.50139	0.133255	0.999838
ENSMUSG00000083043	NA	NA	NA	2.59433	0.0277914	0.0185211	1.50052	0.133479	0.999838
ENSMUSG00000039577	nephronophthisis 4 (juvenile) homolog (human)	Nphp4	260305	416.215	-0.0820816	0.0547244	-1.49991	0.133638	0.999838
ENSMUSG00000026924	SEC16 homolog A (S. cerevisiae)	Sec16a	227648	1971.53	0.0723699	0.0482596	1.49959	0.13372	0.999838
ENSMUSG00000040711	SH3 and PX domains 2B	Sh3pxd2b	268396	393.602	0.0791482	0.052787	1.49939	0.133773	0.999838
ENSMUSG00000011096	AKT1 substrate 1 (proline-rich)	Akt1s1	67605	480.536	-0.0861727	0.0574821	-1.49912	0.133842	0.999838
ENSMUSG00000072825	centrosomal protein 170B	Cep170b	217882	3624.05	-0.0792266	0.0528549	-1.49895	0.133887	0.999838
ENSMUSG00000026669	minichromosome maintenance deficient 10 (S. cerevisiae)	Mcm10	70024	13.3022	-0.0573092	0.038234	-1.49891	0.133898	0.999838
ENSMUSG00000045114	proline-rich transmembrane protein 2	Prrt2	69017	243.108	0.0849407	0.0566863	1.49844	0.13402	0.999838
ENSMUSG00000046500	family with sequence similarity 19, member A4	Fam19a4	320701	7.21183	0.0429185	0.0286429	1.4984	0.134029	0.999838
ENSMUSG00000055093	NA	NA	NA	1.61278	0.0212754	0.014199	1.49838	0.134035	0.999838
ENSMUSG00000056313	RIKEN cDNA 1810011O10 gene	1810011O10Rik	69068	12.9841	0.0554098	0.0369848	1.49818	0.134087	0.999838
ENSMUSG00000028221	transmembrane protein 55A	Tmem55a	72519	1208.65	0.0672679	0.044903	1.49807	0.134115	0.999838
ENSMUSG00000097612	NA	NA	NA	7.18771	0.0438454	0.0292713	1.49789	0.134161	0.999838
ENSMUSG00000087700	NA	NA	NA	10.9307	0.0516453	0.0344868	1.49754	0.134254	0.999838
ENSMUSG00000040209	zinc finger protein 704	Zfp704	170753	1738.18	0.0733864	0.0490056	1.49751	0.134261	0.999838
ENSMUSG00000005566	tripartite motif-containing 28	Trim28	21849	3146.05	-0.0570953	0.0381321	-1.4973	0.134314	0.999838
ENSMUSG00000088661	NA	NA	NA	0.791126	0.0117682	0.00786078	1.49708	0.134372	0.999838
ENSMUSG00000062896	NA	NA	NA	1.26908	0.0190931	0.0127561	1.49679	0.134449	0.999838
[truncated: 36,294 more rows]
